# Supplementary material for: Inhibitory gating of coincidence-dependent sensory binding in secondary auditory cortex
Source: Nat Commun. 2021 Jul 29;12:4610. doi: 10.1038/s41467-021-24758-6 (PMC8322099; doi:10.1038/s41467-021-24758-6)
Supplement: Supplementary file 4 — Supplementary Data 1 [file 41467_2021_24758_MOESM4_ESM.xlsx]

## Sheet: Main Figures
Supplementary Table 1
Main Figures
Figure 1a
Strain	n (mice)
C57BL/6J	5
CBA	3
BALB/c	4
Figure 1e
n (mice)	26
One-way ANOVA, Tukey's HSD test
Area 1	Area 2	p
A1	VAF	0.886091
A1	AAF	2.80142e-06
A1	A2	1.19209e-07
VAF	AAF	5.62668e-05
VAF	A2	1.19209e-07
AAF	A2	4.41074e-05
Figure 1f
n (mice)	10
One-way ANOVA, Tukey's HSD test
Area 1	Area 2	p
A1	VAF	0.413395
A1	AAF	0.00221527
A1	A2	5.96046e-08
VAF	AAF	0.108937
VAF	A2	1.78814e-07
AAF	A2	0.000273347
Figure 1g
n (mice)	13
One-way ANOVA, Tukey's HSD test
Area 1	Area 2	p
A1	VAF	0.895977
A1	AAF	0.00905389
A1	A2	5.96046e-08
VAF	AAF	0.0553594
VAF	A2	2.38419e-07
AAF	A2	0.00162292
Figure 1h
n (mice)	13
One-way ANOVA, Tukey's HSD test
Area 1	Area 2	p
A1	VAF	0.851702
A1	AAF	0.00012815
A1	A2	5.96046e-08
VAF	AAF	0.00168198
VAF	A2	4.76837e-07
AAF	A2	0.077675
Figure 2d
	n (mice)	n (cells)
A1	11	144
A2	10	119
Figure 2e
	n (cell-F0 pairs)
A1	401
A2	431
Figure 2f
	F0	cell-∆onset pairs			F0	cell-∆onset pairs
A1	2 kHz	182		A2	2 kHz	278
	2.8 kHz	157			2.8 kHz	215
	4 kHz	299			4 kHz	303
	5.7 kHz	104			5.7 kHz	181
	8 kHz	145			8 kHz	188
Two-sided Wilcoxon rank sum test
F0	p
2 kHz	1.57029e-10
2.8 kHz	0.000821021
4 kHz	0.000422367
5.7 kHz	1.3477e-07
8 kHz	4.31128e-05
Figure 2g
	n (cells)
A1	144
A2	119
Figure 2j
Two-way ANOVA, Tukey's HSD test
	p
∆onset	3.2359e-05
A1 vs A2	0.285893
interaction	0.000711955
A1	∆onset	p	∆onset	p	∆onset	p	∆onset	p	∆onset	p	∆onset	p
	-45 vs -30	0.888949	-30 vs -15	1	-15 vs 0	0.998803	0 vs 15	0.986115	15 vs 30	0.976572	30 vs 45	0.9595
	-45 vs -15	0.978068	-30 vs 0	0.98159	-15 vs 15	1	0 vs 30	1	15 vs 45	0.198434
	-45 vs 0	1	-30 vs 15	1	-15 vs 30	0.997339	0 vs 45	0.939299
	-45 vs 15	0.906072	-30 vs 30	0.969891	-15 vs 45	0.351091
	-45 vs 30	1	-30 vs 45	0.180679
	-45 vs 45	0.993338
A1	∆onset	p	∆onset	p	∆onset	p	∆onset	p	∆onset	p	∆onset	p
	-45 vs -30	0.987018	-30 vs -15	1	-15 vs 0	5.5548e-05	0 vs 15	0.000533843	15 vs 30	0.971119	30 vs 45	0.885709
	-45 vs -15	0.937109	-30 vs 0	0.000157175	-15 vs 15	0.999994	0 vs 30	3.11529e-06	15 vs 45	1
	-45 vs 0	0.0124225	-30 vs 15	1	-15 vs 30	0.999902	0 vs 45	0.00151826
	-45 vs 15	0.999329	-30 vs 30	0.997531	-15 vs 45	0.999466
	-45 vs 30	0.482409	-30 vs 45	0.999991
	-45 vs 45	0.999991
Figure 2k
Two-way ANOVA, Tukey's HSD test
	p
∆onset	0.00292912
A1 vs A2	0.0460898
interaction	0.0347351
A1	∆onset	p	∆onset	p	∆onset	p	∆onset	p	∆onset	p	∆onset	p
	-45 vs -30	0.939604	-30 vs -15	0.999992	-15 vs 0	0.999991	0 vs 15	0.983875	15 vs 30	0.999833	30 vs 45	0.998866
	-45 vs -15	0.999477	-30 vs 0	0.987385	-15 vs 15	0.999984	0 vs 30	1	15 vs 45	0.834619
	-45 vs 0	1	-30 vs 15	1	-15 vs 30	1	0 vs 45	0.999999
	-45 vs 15	0.928722	-30 vs 30	0.999899	-15 vs 45	0.995269
	-45 vs 30	0.99993	-30 vs 45	0.853226
	-45 vs 45	1
A2	∆onset	p	∆onset	p	∆onset	p	∆onset	p	∆onset	p	∆onset	p
	-45 vs -30	0.995991	-30 vs -15	1	-15 vs 0	0.0053629	0 vs 15	0.337742	15 vs 30	0.634417	30 vs 45	0.974091
	-45 vs -15	0.99612	-30 vs 0	0.00529599	-15 vs 15	0.931955	0 vs 30	0.000818091	15 vs 45	0.999948
	-45 vs 0	0.130848	-30 vs 15	0.930784	-15 vs 30	0.999998	0 vs 45	0.0640719
	-45 vs 15	1	-30 vs 30	0.999998	-15 vs 45	0.999813
	-45 vs 30	0.898625	-30 vs 45	0.999803
	-45 vs 45	1
Figure 3a
	n (cells)
A1	78
A2	74
Figure 3c
n (F0-component pairs)	10
Two-sided Wilcoxon rank sum test - Euclidean distance
	p
A1	0.0073
A2	0.0001325
Two-sided Wilcoxon rank sum test - Correlation coefficient
	p
A1	5.265e-05
A2	1.1077e-06
Figure 4d
n (mice)	6
n (regular spiking units)	33
Figure 4e
Two-sided paired t-test
p	0.0422
Figure 4i
n (mice)	7
n (regular spiking units)	55
Figure 4j
Two-sided paired t-test
p	0.457
Figure 4l
	n (mice)	n (cell-F0 pairs)
A1	6	360
A2	5	538
Figure 4m
	n (cell-F0-onset combinations)
A1	848
A2	1598
Two-sided Wilcoxon rank sum test
p	0.011
Figure 4o
	n (mice)	n (cell-F0 pairs)
A1	8	223
A2	6	310
Figure 4p
	n (cell-F0-onset combinations)
A1	476
A2	844
Two-sided Wilcoxon rank sum test
p	0.000102
Figure 5a
	n (cell-F0 pairs)
A1	401
A2	431
Figure 5b
Two-sided Chi-square test
F0	p
2 kHz	0.0055
2.8 kHz	0.0326
4 kHz	0.0004
5.7 kHz	0.0066
8 kHz	0.906
Figure 5d
Permutation test
p	< 0.0001
Figure 5e
	n (cell pairs)
All cells	28439
Same F0	248
Across F0s	159
Two-sided Wilcoxon rank sum test
		p
All cells vs Across F0s		0.000842824
All cells vs Same F0		1.59444e-12
Same F0 vs Across F0s		0.0485939
Figure 5f
				n (cell pairs)						n (cell pairs)
A1	Distance-matched			114		A2	Distance-matched			744
	Same F0			38			Same F0			248
	Across F0s			52			Across F0s			159
Two-sided Wilcoxon rank sum test				p						p
A1	Distance-matched vs Across F0s			0.10546		A2	Distance-matched vs Across F0s			0.000891552
	Distance-matched vs Same F0			0.232662			Distance-matched vs Same F0			1.33798e-11
	Same F0 vs Across F0s			0.796926			Same F0 vs Across F0s			0.028729
Figure 5g
				n (cell pairs)						n (cell pairs)
A1	Distance-matched			66		A2	Distance-matched			252
	Same F0			22			Same F0			84
	Across F0s			31			Across F0s			59
Two-sided Wilcoxon rank sum test				p						p
A1	Distance-matched vs Across F0s			0.193712		A2	Distance-matched vs Across F0s			0.345521
	Distance-matched vs Same F0			0.149688			Distance-matched vs Same F0			0.000105603
	Same F0 vs Across F0s			0.0270186			Same F0 vs Across F0s			0.0734705
Figure 6a
	n (mice)
Harmonic	11	(same animals)
Jittered	11
Two-sided Wilcoxon signed rank test
p	0.2783
Figure 6c and 6d
Harmonic	n (mice)	n (cells)
A1	11	147
A2	10	124
Jittered	n (mice)	n (cells)
A1	11	171
A2	10	136
Coincidence preference index
		n (cell-∆onset pairs)					n (cell-∆onset pairs)
A1	Harmonic	327			A2	Harmonic	328
	Jittered	361				Jittered	385
Two-sided Wilcoxon rank sum test
	p
Harmonic	8.83317e-09
Jittered	4.0627e-13
Figure 6e
	n (cell-Jitter pairs)
A1	318
A2	260
Figure 6f
Two-sided Chi-square test
	p
Harmonic	0.0022311
Jittered	0.000153311
Figure 6h
Permutation test
p	0.0026
Figure 6i
		n (cell pairs)
All cells		27130
Harmonic		72
Jittered		76
Har vs Jit		58
Two-sided Wilcoxon rank sum test
		p
All cells vs Harmonic		8.35389e-09
All cells vs Jittered		4.09947e-08
Har vs Jit		0.0012277
Figure 6j
		n (cell pairs)
Distance-matched cells		399
Harmonic		72
Jittered		76
Two-sided Wilcoxon rank sum test
			p
Distance-matched vs Harmonic			9.44384e-10
Distance-matched vs Jittered			0.00177987
Harmonic vs Jittered			0.00458052
Figure 7c
	n (mice)	n (cells-F0 pairs)
A1	11	1094
A2	8	640
Figure 7d
		n (cell-∆onset pairs)
A1	Coincident	722
	Shifted	1404
A2	Coincident	422
	Shifted	734
Two-sided Wilcoxon rank sum test
	p
Coincident	0.92
Shifted	1.71051e-05
Figure 7g
	n (cells)
A1	11
A2	15
Figure 7h
Two-sided paired t-test
	p
A1	0.979
A2	0.0072
Figure 8c
	n (mice)
A1	9
A2	10
Figure 8h
	n (mice)
A1	9
A2	10
Two-sided Wilcoxon signed rank test
	p
A1	0.1289
A2	0.4688
Figure 8i
	n (mice)
A1	9
A2	10
Two-sided Wilcoxon signed rank test
	p
A1	0.25
A2	0.6953
Figure 8j
	n (mice)
A1	9
A2	10
Two-sided Wilcoxon signed rank test
	p
A1	0.9102
A2	0.0137

## Sheet: Supplementary Figures
Supplementary Figures
Supplementary Figure 1e
	n (mice)
Males	15
Females	11
Two-way ANOVA, Tukey's HSD test
	p
Areas	5.03946e-17
Sex	0.946846
Interaction	0.812563
	Area	p			Area	p
Males	A1 vs VAF	0.999003		Females	A1 vs VAF	0.999889
	A1 vs AAF	0.00079906			A1 vs AAF	0.0558787
	A1 vs A2	p < 10-35			A1 vs A2	2.08616e-06
	VAF vs AAF	0.00624061			VAF vs AAF	0.155267
	VAF vs A2	p < 10-35			VAF vs A2	1.19209e-05
	AAF vs A2	0.00720161			AAF vs A2	0.11155
Supplementary Figure 2a and 2b
	n (mice)	n (units)
SOM	6	47
PV	7	81
Supplementary Figure 2c
n (mice)	5
n (regular spiking units)	24
Exteded Data Figure 2d
Two-sided paired t-test
p	0.913
Supplementary Figure 2e
n (mice)	6
n (regular spiking units)	25
Exteded Data Figure 2f
Two-sided paired t-test
p	0.551
Supplementary Figure 3a
n (cells)	2 kHz	2.8 kHz	4 kHz	5.7 kHz	8 kHz
A1	75	64	147	51	67
A2	94	86	119	68	64
Supplementary Figure 3b
n (cells)	Harmonic	Jittered
A1	147	171
A2	124	136
Supplementary Figure 4a
	n (cell pairs)
All cells	46662
Same F0	38
Across F0s	52
Two-sided Wilcoxon rank sum test
		p
All cells vs Across F0s		0.195
All cells vs Same F0		0.269
Same F0 vs Across F0s		0.932
Supplementary Figure 4b
Permutation test
p	0.412
Supplementary Figure 4c
				n (cell pairs)						n (cell pairs)
A1	Std-matched			152		A2	Std-matched			992
	Same F0			38			Same F0			248
	Across F0s			52			Across F0s			159
Two-sided Wilcoxon rank sum test				p						p
A1	Std-matched vs Same F0			0.1645		A2	Std-matched vs Same F0			3.08818e-10
	Std-matched vs Across F0s			0.0621			Std-matched vs Across F0s			0.007
	Same F0 vs Across F0s			0.7969			Same F0 vs Across F0s			0.0287
Supplementary Figure 4d
				n (cell pairs)						n (cell pairs)
A1	SNR-matched			152		A2	SNR-matched			992
	Same F0			38			Same F0			248
	Across F0s			52			Across F0s			159
Two-sided Wilcoxon rank sum test				p						p
A1	SNR-matched vs Same F0			0.7868		A2	SNR-matched vs Same F0			8.39017e-11
	SNR-matched vs Across F0s			0.5485			SNR-matched vs Across F0s			0.0031
	Same F0 vs Across F0s			0.7969			Same F0 vs Across F0s			0.0287
Supplementary Figure 4e
n (cell pairs)	84
R	0.420627
Two-sided t-test
p	8.33215e-05
Supplementary Figure 5a
	n (mice)	n (cells)
A1	11	296
A2	10	232
Supplementary Figure 5b
	n (cells)
A1	256
A2	216
Two-sided t-test
p	0.0093
Supplementary Figure 5c
			n (cells)					n (cells)
A1	Coincidence-pref		9		A2	Coincidence-pref		18
	One-sided		58			One-sided		41
	Harmonics-nonresp		176			Harmonics-nonresp		159
Supplementary Figure 5d
		Two-sided t-test
	R	p	n (coincidence preferring cells responsive to pure tones)
A1	-0.216	0.549	10
A2	0.178	0.418	23
Supplementary Figure 6a
n (mice)	11
Harmonic				Jittered
One-way ANOVA, Tukey's HSD test				One-way ANOVA, Tukey's HSD test
Area 1	Area 2	p		Area 1	Area 2	p
A1	VAF	0.739192		A1	VAF	0.990258
A1	AAF	0.00298935		A1	AAF	0.448741
A1	A2	1.78814e-07		A1	A2	0.00419217
VAF	AAF	0.0440076		VAF	AAF	0.633671
VAF	A2	1.78814e-07		VAF	A2	0.00965428
AAF	A2	3.83854e-05		AAF	A2	0.158624
Supplementary Figure 6b
		n (cells)
All cells		44610
Harmonic		7
Jittered		10
Har vs Jit		20
Two-sided Wilcoxon rank sum test
		p
All cells vs Harmonic		0.4768
All cells vs Jittered		0.0104
Har vs Jit		0.0321
Supplementary Figure 6c
Permutation test
p	0.0766
Supplementary Figure 6d
				n (cell pairs)						n (cell pairs)
A1	Distance-matched			51		A2	Distance-matched			399
	Harmonic			7			Harmonic			72
	Jittered			10			Jittered			76
Two-sided Wilcoxon rank sum test				p						p
A1	Distance-matched vs Harmonic			0.8673		A2	Distance-matched vs Harmonic			9.44384e-10
	Distance-matched vs Jittered			0.7627			Distance-matched vs Jittered			0.00177987
	Harmonic vs Jittered			0.5362			Harmonic vs Jittered			0.00458052
Supplementary Figure 6e
				n (cell pairs)						n (cell pairs)
A1	Distance-matched			30		A2	Distance-matched			330
	Harmonic			3			Harmonic			55
	Jittered			7			Jittered			70
Two-sided Wilcoxon rank sum test				p						p
A1	Distance-matched vs Harmonic			0.975021		A2	Distance-matched vs Harmonic			0.00503688
	Distance-matched vs Jittered			0.426639			Distance-matched vs Jittered			0.930163
	Harmonic vs Jittered			0.383333			Harmonic vs Jittered			0.0455594
Supplementary Figure 6f
				n (cell pairs)						n (cell pairs)
A1	Std-matched			68		A2	Std-matched			532
	Harmonic			7			Harmonic			72
	Jittered			10			Jittered			76
Two-sided Wilcoxon rank sum test				p						p
A1	Std-matched vs Harmonic			0.6423		A2	Std-matched vs Harmonic			9.81684e-08
	Std-matched vs Jittered			0.8518			Std-matched vs Jittered			0.0309
	Harmonic vs Jittered			0.5362			Harmonic vs Jittered			0.0046
Supplementary Figure 6g
				n (cell pairs)						n (cell pairs)
A1	SNR-matched			68		A2	SNR-matched			532
	Harmonic			7			Harmonic			72
	Jittered			10			Jittered			76
Two-sided Wilcoxon rank sum test				p						p
A1	SNR-matched vs Harmonic			0.8842		A2	SNR-matched vs Harmonic			2.0231e-08
	SNR-matched vs Jittered			0.3819			SNR-matched vs Jittered			0.0096
	Harmonic vs Jittered			0.5362			Harmonic vs Jittered			0.0046
Supplementary Figure 7a
		n (cells)				n (cells)
A1	EPSCs	16		A2	EPSCs	6
	IPSCs	16			IPSCs	6
Supplementary Figure 7c
	n (cells)
A1	6
A2	6
Supplementary Figure 7d
Two-sided paired t-test
	p
A1	0.615
A2	0.0974
Supplementary Figure 8
			n (mice)
A1 inactivation, A1 recording			3
A1 inactivation, A2 recording			3
A2 inactivation, A2 recording			4
A2 inactivation, A1 recording			4
Supplementary Figure 9b
	n (mice)
A1	9
A2	10
Supplementary Figure 9c
	n (mice)
A1	7
A2	7
Supplementary Figure 9d
	n (mice)
A1	9
A2	10
Two-sided Wilcoxon signed rank test
	p
A1	0.9102
A2	0.0137
Supplementary Figure 9e
	n (mice)
A1	9
A2	10
Two-sided Wilcoxon signed-rank test
	p
A1	1
A2	0.0273
Supplementary Figure 10
	n (mice)
A1	9
A2	10
