# Supplementary material for: Inhibitory gating of coincidence-dependent sensory binding in secondary auditory cortex
Source: Nat Commun. 2021 Jul 29;12:4610. doi: 10.1038/s41467-021-24758-6 (PMC8322099; doi:10.1038/s41467-021-24758-6)
Supplement: Supplementary file 6 — Source Data [file 41467_2021_24758_MOESM6_ESM.xlsx]

## Sheet: Figure 1
Figure 1 - A2 preferentially responds to ethologically relevant harmonic sounds
Figure 1a
Percentages per bin
B6 (5 mice)
0	0	0	0	1.32979	1.29179	7.5228	7.44681	5.58511	4.90122	7.94073	25.8359	22.3404	8.39666	3.98936	1.97568	0.759878	0.151976	0.0379939	0.151976	0	0.0379939	0	0.0379939	0.265957	0	0	0
0	0	0.11534	0.922722	21.5686	21.5686	8.3045	2.76817	2.30681	3.46021	14.4175	18.3391	5.19031	0.461361	0	0.11534	0	0	0	0.11534	0.11534	0	0	0	0.230681	0	0	0
0	0	0.120048	0.840336	13.6855	18.0072	21.8487	10.6843	11.2845	7.32293	4.44178	2.64106	1.56062	3.12125	0.360144	0	0	0	0	1.08043	0.120048	0	0	0	2.88115	0	0	0
0	0	0	0.116225	2.7894	6.18317	12.5291	11.483	10.2975	11.8085	15.0628	9.78615	8.01953	5.81125	4.30033	0.69735	0.18596	0.04649	0.069735	0	0	0	0.116225	0.023245	0.674105	0	0	0
0	0	0	0	0	2.65957	13.8298	9.72644	11.3222	15.6535	17.5532	8.81459	7.82675	6.231	4.17933	0.227964	0	0	0	0	0	0	0	0	1.97568	0	0	0
CBA (3 mice)
0	0	0	0	0	0	0	0	0	0	0.206186	1.23711	7.21649	7.42268	11.7526	28.4536	27.4227	16.2887	0	0	0	0	0	0	0	0	0	0
0	0	0	0	0.226415	0.54717	2.16981	2.07547	3.81132	5.07547	6.9434	9.96226	16.3962	18.6981	18.4151	8.30189	4.66038	1.69811	0.660377	0.301887	0.0188679	0	0	0	0.0377358	0	0	0
0	0	0	0	0.095582	0.329227	2.43203	7.06245	6.26593	5.70306	5.6181	4.97026	4.58794	8.74044	15.5268	13.7001	10.7052	7.8802	3.75956	1.81606	0.637213	0	0	0	0.169924	0	0	0
BALB/c (4 mice)
0	0	0	0	0	0	0	10.4167	27.0833	54.1667	4.16667	4.16667	0	0	0	0	0	0	0	0	0	0	0	0	0	0	0	0
0	0	0	0	0	0	0.404531	2.42718	0	0	0.485437	1.2945	6.6343	28.8835	20.0647	23.4628	15.1294	0.809061	0	0	0	0	0.242718	0	0.161812	0	0	0
0	0	0	0	0	0.611354	0.262009	0.174672	0.218341	2.09607	4.49782	4.58515	22.3144	31.9651	12.8384	12.2271	7.9476	0.218341	0	0	0	0	0	0	0.0436681	0	0	0
0	0	0	0	0	3.73546	2.20453	0.122474	1.34721	6.27679	10.2266	14.0845	20.7593	20.6675	14.2376	3.88855	0.551133	0.0306185	0	0	0	0	0	0.0306185	1.83711	0	0	0
Figure 1e
Vocalization / tone ratio values
A1	0.790591	0.71299	1.03413	0.817923	1.14158	0.788569	1.00053	0.815169	1.01247	0.825309	0.942541	1.02473	0.929942	1.12582	1.10229	1.08934	0.824986	1.47242	0.766298	0.856214	0.746578	1.10825	1.36222	1.3753	1.1871	0.784533
VAF	1.16196	0.882814	0.961167	0.77747	0.902293	0.902899	1.12884	0.753238	1.05039	1.08541	1.04162	1.16082	0.901766	1.2953	1.08657	1.22749	0.874962	1.6128	0.824886	0.81916	0.964796	1.17322	1.34314	1.49732	1.2762	0.759951
AAF	1.34568	1.18772	1.33691	1.21499	1.97346	1.42279	1.84203	1.02287	1.55571	1.18855	1.37087	1.31743	1.51338	2.00311	1.44492	1.33792	1.38375	2.1343	0.989532	1.20262	1.14068	1.34228	1.83825	2.01581	2.94472	1.12867
A2	2.07983	1.99368	1.54723	1.52773	2.63118	1.988	2.69403	1.56001	1.84823	1.64726	1.78866	1.79872	1.71726	2.63299	1.7798	1.84631	2.19998	2.25463	1.48283	1.64703	1.54079	1.48016	2.7721	2.13166	2.97768	1.51976
Figure 1f
2kHz Harmonic / tone ratio values
A1	1.03915	0.72879	1.29017	0.925449	1.17177	1.3605	1.22599	1.06797	1.04033	1.09104
VAF	1.23756	0.936	1.2587	1.1251	1.36028	1.40711	1.15417	1.27313	1.24734	1.26145
AAF	1.25317	1.02358	1.47009	1.50994	1.51209	1.67251	1.36606	1.47341	1.49711	1.45752
A2	1.96593	1.35938	2.20831	1.8361	1.68663	1.91983	1.82608	1.4972	1.8353	2.00292
Figure 1g
4kHz Harmonic / tone ratio values
A1	0.924501	0.755272	0.608566	0.787825	0.827659	0.985458	1.56972	0.804052	1.07638	1.26374	0.973456	1.17066	1.26013
VAF	1.2065	1.03044	0.786013	0.780809	0.886095	0.932355	1.45478	0.923268	1.04722	1.23818	1.0979	1.29438	1.51022
AAF	1.64274	1.19421	0.693423	1.09664	1.4256	1.36349	2.18712	1.28465	1.78203	1.29587	1.2832	1.31138	2.03455
A2	2.22314	2.1336	1.09908	1.50571	2.14277	1.9259	2.50128	2.21162	1.9642	1.61363	1.72986	1.73712	2.37983
Figure 1h
8kHz Harmonic / tone ratio values
A1	0.928952	1.07533	0.607362	0.735494	0.704711	0.61818	0.909337	0.918462	0.839564	0.977567	0.895781	0.851529	0.851529
VAF	0.934556	1.15201	0.69023	0.781726	0.859261	0.647975	0.932766	1.10482	0.985172	1.05595	1.2901	0.856292	0.856292
AAF	1.56452	1.70218	0.783702	1.06056	0.986785	0.829554	1.38703	1.21866	1.22611	1.99298	1.87084	1.74438	1.74438
A2	1.67136	1.84309	0.971514	1.66166	1.36873	1.00031	1.94142	1.72552	1.95528	1.96696	2.3075	1.7413	1.7413

## Sheet: Figure 2
Figure 2 - Coincident and shifted harmonics recruit distinct neuronal ensembles in A2
Figure 2d
Normalized response magnitude (4 kHz)
A1
∆onset	-45 ms	0.496586	0	0	0	0	0	0	0	0	0	0	0.0912439	0.754512	0.971093	0	0	0.298856	0	0.707952	0	0	0.535957	0.402877	0	0.880937	1	0	1	0	0	0	0	0	1	0	1	0	0.401618	1	1	0	0	0.621856	0	0	0.57019	0.841693	0
	-30 ms	0	0	0	0	0	1	0	0	0	0	0	0.17567	0.858515	1	0	1	0	1	1	0.969851	0	1	0.300204	0	0.399673	0	0	0	0.426127	1	0	0.410235	0	0.754643	0	0	1	1	0	0	0	0	0.539818	0	0	0.425542	0.922261	0
	-15 ms	0	0	0	0	0	0	0	0	0	0	0	0.137616	1	0.559768	1	0	0	0	0	0	0	0.995783	0	0	0.7005	0	0	0	0	0	0	0.297793	0	0.402192	0	0	0	0	0	0	0	0	0.236062	0	0	0.390788	0.386373	0
	0 ms	0	0	0	0	0	0	0	0	1	0	0	0	0	0.703013	0	0	0	0	0	0	0	0.602513	0	0	0.791776	0	0	0	0.53739	0	0	0	0	0.721223	0	0	0	0	0	0	0	0	0.588656	0	0	0.390676	1	0
	15 ms	1	1	0	0	0	0	0.948592	0.209773	0	0	1	1	0.822409	0.813398	0	0	0.318174	0	0	0	0	0.724276	0	0	1	0	0	0	0.789582	0	0	0.38419	0	0	0	0	0	0	0	0	0	0	0.499304	1	0.473174	0.759962	0.744425	0
	30 ms	0.768297	0.71942	1	1	1	0	0.629475	1	0	1	0	0.591149	0.681301	0.968846	0	0	0.645648	0	0.328908	1	1	0.752272	0	0.434044	0.256487	0	1	0	1	0	0	0.585447	0	0	0.402495	0	0	0	0	0	1	0	0.729755	0	1	1	0.449126	1
	45 ms	0.522262	0.494411	0	0	0	0	1	0	0	0.717874	0.323342	0.276615	0.700918	0.857756	0	0	1	0	0.550359	0	0	0.804815	1	1	0.279319	0	0	0	0.785109	0	1	1	1	0.216784	1	0	0	0	0	0	0.958981	1	1	0	0.506476	0.85788	0.218425	0
A2
∆onset	-45 ms	0	0	0	0	0	0	0.333154	0	0	1	0	0	0	1	0	0	0.754575	1	0	0.669963	0.391608	0.898226	0	1	0	0.507596	0.876202	0.703569	1	0	0	1	0.487032	0	0.800035	1	0.886073	0	0	0	0.992722	1	0	0	0.435786	0.840259	0.635464	0
	-30 ms	0	0	0	0.635471	0	1	0.453528	0	0	0	0	0	0.794036	0	0	0	0.935752	0.80596	1	1	0.729062	1	1	0	0	0.423712	0.821594	0	0	0	0	0.995318	0.481291	0.64349	0.922756	0	0	0	0	0	1	0.899297	0	0	0.658177	0.54025	0.966138	1
	-15 ms	0	0	0	1	0.770932	0	0.964094	0	0	0	1	0	0	0	0	0	0.96856	0.92974	0	0.929041	0.763214	0.813802	0	0	0	0.502103	0.857281	0	0	0	0.928641	0	0.960898	0	0.344561	0	1	0	0	0	0.52705	0.850197	0	0.72887	0.940847	0.503835	0.542545	0
	0 ms	1	0	0	0.885551	1	0	1	0	0	0	0	1	0.303396	0	0.809816	0	1	0.9186	0.325839	0.782136	0.802796	0.737056	0	0	0	1	1	1	0	1	1	0	0.608541	1	1	0	0.996515	0	0	0	0	0.86696	1	1	0.689612	0.418832	1	0
	15 ms	0	0	0.693027	0	0	0	0.802714	0	1	0	0	0	0	0	0	0	0	0.824634	0.21612	0.646729	0.856622	0.219751	0	0	1	0	0.425801	0	0	0	0	0	0.512147	0	0	0	0	0	0	1	0.958001	0.346978	0	0	0.486509	0.866529	0	0
	30 ms	0	0.696187	0	0	0	0	0.862372	1	0.541118	0	0	0	1	0	1	1	0	0.998822	0.350508	0.553142	1	0.183143	0	0	0	0	0.488602	0	0	0	0	0	0.571762	0	0.604277	0	0	1	0	0	0.592351	0.486523	0	0	0.388271	1	0	0
	45 ms	0	1	1	0	0	0	0.907568	0.861976	0.805142	0	0	0	0	0	0	0	0	0.875463	0.528593	0.416073	0	0.135693	0	0	0	0	0.538105	0	0.515325	0	0	0	1	0	0.395637	0	0	0	1	0	0.829481	0.56772	0	0	1	0.544263	0	0
Figure 2e
Normalized response magnitude (all F0s)
A1
∆onset	-45 ms	1	0	0	0.496586	0.461791	0.979709	0	0	0	0.936111	0.307656	0	0	0.792849	0	0	0	0	0	1	0	0	0	0	0	0	0	0	1	0	0	0	0	0	0	0	0	0	0	0	0	0	0	0.565759	0.240869	0	0.990777	0.639103
	-30 ms	0	0	0	0	0.40303	1	0.622966	0	0	1	0.346239	0	0	1	0	0	0	1	0	0	0	0	0	0	0	0	0	1	0.893435	0	0	0	0	0	0	0	0	0	0	0	0	0	0	0	0	0	0.642522	0.515617
	-15 ms	0	0	0.159863	0	0.412207	0.706153	0.346531	0.169922	0	0.460093	0.222613	0	0	0	0	1	0	0	0	0	0	0	0	0	0	0	0	0	0	0	0	0	0	0	0	1	1	0	0	0	0	0	0	0.554456	0.369227	0	1	0
	0 ms	0	0	0	0	0	0	0	0	0	0	0	0	0	0	0	0	1	0	0	0	0	0	0	0	1	0	0	0	0	0	1	0	0	0	0	0	0	1	0	0	0	0	0	0	0	0	0.178222	1
	15 ms	0	0.712645	1	1	0.64032	0.653987	1	1	1	0.924302	0.234164	0	1	0	0	0	0	0	0	0	1	0	0	0	0	1	0	0	0	0.948592	0	0	0.209773	1	0	0.64914	0	0	1	0.585312	0	1	0.802019	0	1	1	0	0.562681
	30 ms	0	1	0.36427	0.768297	1	0.674432	0.825679	0	0.71942	0.475606	0.228619	0.904594	0	0.861252	1	0	0	0	1	0	0	0.7482	1	0	0	0	1	0	0	0.629475	0	1	1	0	0.727313	0	0	0	0.59998	0.396987	1	0.461917	1	0.666948	0	0	0.463003	0.328822
	45 ms	0	0.992979	0.617306	0.522262	0.806616	0.800526	0.530382	0.724239	0.494411	0.443399	1	1	0	0	0	0	0	0.23868	0	0	0	1	0	1	0.723968	0	0	0	0	1	0	0	0	0	1	0.305152	0	0	0.534701	1	0.717874	0.648815	0.825752	1	0	0.323342	0.376952	0.533193
A2
∆onset	-45 ms	0	0	0	0.483548	0.414204	0	0	0	0	0	0.731775	0	0	0	0	0.907658	0.0797816	0	0	0	0.391345	0.737047	0	0	0.208638	0	0	0	0	0	0	0.190563	0.58641	0	0	0	0.713419	0	0	0	0	1	0	0.395895	0.532634	0.333154	0.49076	1
	-30 ms	0	0	0.174673	0.283419	1	0.342208	0	1	0	0	0.33025	0	0	0	0.565754	0.635214	0	0	0	0	1	1	0.635471	0.876199	0.104214	0	0	0	0	0.153305	0	0.50955	0.429851	0	0	0	0	0	0	1	0	0	0	0.592295	0.700222	0.453528	0.931422	0.82417
	-15 ms	0	0	0.319151	0.562161	0.900297	0.535737	0	0.703741	0	0	1	0	0	0	0	0.495378	0	0	0	0	0.336541	0.851461	1	1	0.319481	0	0.770932	0.095786	0	0	0	0	0.155531	0	0	0	0	1	0	0	0	0	0	0.912111	0.612839	0.964094	0.648272	0.805653
	0 ms	0	0	0	0.286452	0.325819	0	1	0.55201	1	0	0	0	0	0	0.461156	1	1	0	0	1	0.226068	0.734256	0.885551	0.781154	1	1	1	1	1	0	0	0	1	0	0	0	0.425955	0	0	0	1	0	0	1	0.420639	1	1	0.747029
	15 ms	1	0.588399	0.837732	1	0.775251	1	0	0	0	0	0.31718	0	1	0.693027	0.69816	0.526484	0	1	1	0	0	0	0	0	0.108228	0	0	0	0	1	0	0.942163	0.321058	0	0.366167	1	0	0	0	0	0	0	0	0	0.623035	0.802714	0.562265	0.678712
	30 ms	0	0.228257	0.896741	0.739921	0.789893	0.552909	0	0	0	0.696187	0.105623	1	0.731543	0	0.44074	0.213336	0	0	0	0	0.29854	0	0	0	0.0535633	0	0	0	0	0.127002	0.198632	0.693545	0.587085	0.802391	0.697659	0	1	0	1	0	0	0	0	0.460344	0.439742	0.862372	0.701305	0.608881
	45 ms	0	1	1	0.958577	0.521623	0	0	0	0	1	0.261073	0	0.643353	1	1	0.275369	0	0	0	0	0.524635	0	0	0	0	0	0	0	0	0.185116	1	1	0.232424	1	1	0	0	0	0	0	0	0	1	0.538959	1	0.907568	0.841495	0.789055
Figure 2f
Coincidence Preference Index - for each F0
2 kHz	A1	-0.799476	-0.852858	-1	-1	-1	-1	-0.92073	-0.908543	-0.949365	-0.567138	-0.469116	-0.886567	-0.817827	-0.48959	-0.556592	-1	-1	-0.732214	-0.512008	0.241746	-0.121521	-0.0381926	0.0492348	0.0284475	-0.409516	-0.8486	-0.89016	-0.111093	-0.0250412	-0.159339	-0.663674	-0.971593	-0.424765	-0.374083	-0.254636	-0.427414	0.0757013	-0.0899899	1	-0.01088	0.458366	0.340125	0.145055	0.276854	-1	-1	-1	0.218893
	A2	-0.508501	-0.468534	-0.408177	-0.415944	-1	0.946184	0.961079	0.87041	1	0.44091	1	1	1	1	-0.153232	-0.0739131	1	1	0.811242	0.515747	0.804683	0.89832	0.970326	0.825174	1	0.99437	-0.411952	0.256049	0.0459643	0.574772	0.36954	-0.469893	-0.799719	0.773801	0.62809	0.170789	0.369859	0.280523	0.107506	0.879019	0.857973	1	1	0.601543	0.870354	0.866427	0.711436	0.491518
2.8 kHz	A1	-1	-1	-1	-0.897024	-0.981721	-1	-1	1	1	1	0.248014	-1	-0.85092	-0.513445	-0.730158	-0.626082	-0.108	-0.541726	-0.799557	-0.864528	-0.44082	-0.222657	0.64083	0.211385	0.391219	0.0422729	0.157664	0.21418	-0.451057	-0.783007	-0.77019	-0.481636	-0.626824	-1	0.0437115	0.204557	0.00520449	0.109214	-0.386614	-0.0465145	-0.406205	-0.106252	-0.600739	-0.525847	-0.350278	0.115259	0.128178	-0.0506983
	A2	-0.734445	-0.683359	-0.346906	0.00748427	0.500927	0.234066	0.489017	-1	-1	0.840621	0.794421	1	1	1	1	1	0.804193	-1	-0.412982	-0.641972	-0.249436	-0.185975	-0.193927	-0.0222034	-0.737473	-1	0.789755	0.568157	0.823066	1	-0.520482	-1	-0.95594	-0.427355	-0.502886	-0.191281	-0.633571	-1	-1	0.616849	-0.155406	1	0.705245	-1	0.00848643	0.0691349	0.00454779	-0.0377985
4 kHz	A1	-1	-1	-1	-1	-1	-1	-0.94632	-0.400564	-0.946816	-0.92092	-0.949347	-0.989376	1	1	1	-0.562225	-1	-1	0.0276463	0.148615	-0.686824	-0.521994	-0.0802929	-0.115889	0.327728	0.408989	0.0432589	0.321575	0.145513	0.0590422	-1	-0.974196	-1	-1	-0.639858	-0.685176	-0.275511	-0.994021	-0.994201	-1	-0.24804	-0.246056	-0.0917732	-0.110541	-0.221254	-0.658366	0.104205	-0.024595
	A2	0.594746	-0.0497779	0.576022	0.546553	-1	-1	0.164416	-0.0606981	1	1	0.653417	0.129349	1	0.74221	-0.673414	0.262088	-0.108291	-0.0171206	-0.0529171	-0.344763	-1	-1	-0.262702	1	0.393038	1	1	-0.44708	-0.0784991	0.994858	-0.534453	0.504112	0.2549	0.980897	-0.105085	0.645459	0.0331903	0.0159713	0.852514	0.539524	0.0653152	-0.00602746	0.053903	-0.0418385	-0.508479	0.373347	0.202449	-0.0364748
5.7 kHz	A1	-0.216812	-0.227513	-0.423367	-0.58805	-0.928405	-0.850664	-0.922768	-0.855183	-0.800364	-1	-1	-0.967506	-0.930961	-0.565706	-0.697473	-0.0182248	-0.444121	0.316917	0.307767	-0.647789	-0.41818	-0.413852	-0.278606	0.637254	0.42593	0.0293813	-0.333484	-0.294589	-0.363197	-0.724553	0.00434219	0.193868	-0.620324	-0.611284	-0.844223	0.475572	-0.916034	-0.314072	-0.0804224	-0.020453	-0.210524	-0.958412	-0.966802	-1	0.0546722	-0.260689	0.534554	0.151102
	A2	-0.202549	-0.594609	-0.757055	-0.771213	-0.288651	-0.358841	0.343899	0.97993	-0.101858	0.547526	-0.204435	0.0226365	-1	-0.356747	0.169706	0.521798	0.227235	-0.0573472	-0.122867	1	1	-1	-1	-1	-0.924856	-0.958647	-0.944236	-0.3762	-1	0.523052	0.755337	0.76737	0.817978	0.0355064	0.213392	0.280193	0.175568	0.368338	0.922735	0.928805	0.845301	0.424093	0.594242	0.648122	0.383414	0.504801	0.819945	0.850103
8 kHz	A1	-0.91898	-0.887168	-0.878713	-0.882174	-1	-1	-1	-1	-0.81972	0.671092	0.74525	0.299643	0.594693	-0.679945	0.500191	0.716411	0.156084	0.488067	-0.928619	-0.892119	-0.706588	-0.757639	0.319595	0.199428	0.279852	0.505092	-0.43747	-0.604413	-0.692348	0.00590904	-0.0508506	0.706406	0.655198	-0.082225	-0.175062	0.15949	-0.208913	-0.334728	0.170146	-0.423211	-0.521703	0.411841	0.413894	0.0551776	0.549616	-0.181816	-0.244864	-0.971432
	A2	0.00532241	-0.324894	-0.554664	-0.441817	0.332178	0.86566	0.739709	0.923238	-0.389723	-0.746687	-0.372466	0.157199	0.223081	0.337454	0.3102	0.648347	0.398747	0.730806	0.513938	0.260172	0.749434	0.396416	1	-0.281954	-1	-0.0490969	-0.0377569	0.0479169	0.101886	0.0123811	0.230175	0.537263	0.604533	-0.150871	0.0714684	0.50448	0.694168	0.581413	0.393046	1	1	1	-0.133299	0.507763	0.231491	0.472853	0.728005	0.282368
Figure 2h
Euclidean distance (F0 = 4 kHz)
A1									A2
∆onset	-45 ms	-30 ms	-15 ms	0 ms	15 ms	30 ms	45 ms		∆onset	-45 ms	-30 ms	-15 ms	0 ms	15 ms	30 ms	45 ms
-45 ms	0	0.494979	0.509635	0.506649	0.5442	0.591101	0.582982		-45 ms	0	0.49268	0.540427	0.617957	0.569837	0.582654	0.602671
-30 ms	0.494979	0	0.491132	0.492077	0.53539	0.567065	0.598221		-30 ms	0.49268	0	0.507927	0.579366	0.504604	0.506663	0.560059
-15 ms	0.509635	0.491132	0	0.49025	0.493488	0.574656	0.574181		-15 ms	0.540427	0.507927	0	0.54749	0.517639	0.517111	0.559464
0 ms	0.506649	0.492077	0.49025	0	0.483987	0.540903	0.582156		0 ms	0.617957	0.579366	0.54749	0	0.633822	0.602848	0.682869
15 ms	0.5442	0.53539	0.493488	0.483987	0	0.462498	0.500167		15 ms	0.569837	0.504604	0.517639	0.633822	0	0.382096	0.44723
30 ms	0.591101	0.567065	0.574656	0.540903	0.462498	0	0.497843		30 ms	0.582654	0.506663	0.517111	0.602848	0.382096	0	0.41135
45 ms	0.582982	0.598221	0.574181	0.582156	0.500167	0.497843	0		45 ms	0.602671	0.560059	0.559464	0.682869	0.44723	0.41135	0
Figure 2i
Correlation coefficient (F0 = 4 kHz)
A1									A2
∆onset	-45 ms	-30 ms	-15 ms	0 ms	15 ms	30 ms	45 ms		∆onset	-45 ms	-30 ms	-15 ms	0 ms	15 ms	30 ms	45 ms
-45 ms	1	0.27319	0.173844	0.209941	0.0930883	-0.00212451	0.0442885		-45 ms	1	0.320243	0.171976	0.0228373	0.0325873	-0.0064354	-0.0343278
-30 ms	0.27319	1	0.220534	0.243624	0.106594	0.0588159	-0.0286341		-30 ms	0.320243	1	0.192349	0.125122	0.113783	0.126048	0.0127615
-15 ms	0.173844	0.220534	1	0.17623	0.178413	-0.0212758	0.00484957		-15 ms	0.171976	0.192349	1	0.213073	0.0893126	0.107392	0.0228995
0 ms	0.209941	0.243624	0.17623	1	0.236543	0.129802	0.0107284		0 ms	0.0228373	0.125122	0.213073	1	-0.102797	0.0183643	-0.249927
15 ms	0.0930883	0.106594	0.178413	0.236543	1	0.364578	0.271581		15 ms	0.0325873	0.113783	0.0893126	-0.102797	1	0.438156	0.321684
30 ms	-0.00212451	0.0588159	-0.0212758	0.129802	0.364578	1	0.299014		30 ms	-0.0064354	0.126048	0.107392	0.0183643	0.438156	1	0.436459
45 ms	0.0442885	-0.0286341	0.00484957	0.0107284	0.271581	0.299014	1		45 ms	-0.0343278	0.0127615	0.0228995	-0.249927	0.321684	0.436459	1
Figure 2j
Mean euclidean distance (all F0s)
A1		∆onset								A2	∆onset
		-45 ms	-30 ms	-15 ms	0 ms	15 ms	30 ms	45 ms			-45 ms	-30 ms	-15 ms	0 ms	15 ms	30 ms	45 ms
F0	2 kHz	0.576189	0.490118	0.55408	0.571374	0.513872	0.503274	0.539166		F0	2 kHz	0.539758	0.46013	0.489212	0.679713	0.537042	0.471696	0.499939
	2.8 kHz	0.540195	0.49425	0.459287	0.558485	0.534292	0.554035	0.573911			2.8 kHz	0.539118	0.496816	0.497756	0.593752	0.498834	0.517987	0.514799
	4 kHz	0.538258	0.52981	0.522224	0.516004	0.503288	0.539011	0.555925			4 kHz	0.567704	0.525216	0.531676	0.610725	0.509205	0.500453	0.543941
	5.7 kHz	0.529319	0.495515	0.554258	0.477419	0.530122	0.551418	0.597222			5.7 kHz	0.501436	0.583204	0.505077	0.580893	0.49862	0.452601	0.555371
	8 kHz	0.545599	0.556392	0.508767	0.571015	0.488696	0.554537	0.577544			8 kHz	0.525684	0.48527	0.499764	0.582344	0.539545	0.50503	0.497943
Figure 2k
Mean correlation coefficient (all F0s)
A1		∆onset								A2		∆onset
		-45 ms	-30 ms	-15 ms	0 ms	15 ms	30 ms	45 ms				-45 ms	-30 ms	-15 ms	0 ms	15 ms	30 ms	45 ms
F0	2 kHz	-0.0331178	0.134306	0.000730915	0.00610821	0.0801639	0.160206	0.105098		F0	2 kHz	0.103252	0.262899	0.193876	-0.0658513	0.0196206	0.215573	0.157969
	2.8 kHz	0.0595914	0.181342	0.246186	0.0406457	0.0994455	0.0301071	0.022607			2.8 kHz	0.13002	0.184455	0.168098	0.0352734	0.141914	0.143441	0.143944
	4 kHz	0.132038	0.145687	0.122099	0.167811	0.208466	0.138135	0.100305			4 kHz	0.0844799	0.148384	0.132834	0.00444543	0.148788	0.186664	0.0849249
	5.7 kHz	0.166859	0.172378	0.0607761	0.243718	0.14764	0.129908	0.0565206			5.7 kHz	0.164873	0.0744427	0.195904	0.0179955	0.186803	0.303923	0.105481
	8 kHz	0.0626016	0.0765735	0.148819	-0.0126832	0.18224	0.0881043	0.0565492			8 kHz	0.184233	0.230085	0.208755	0.046206	0.0745474	0.165033	0.233907
	Figure 2e
	Normalized response magnitude (all F0s)
	A1
	∆onset
[truncated: 383 more columns]

## Sheet: Figure 3
Figure 3 - Neuronal representations of shifted harmonics are dominated by leading group of tones
Figure 3b
Pairwise Euclidean distance (F0 = 8 kHz)
	∆onset
	-45 ms	-30 ms	-15 ms	0 ms	15 ms	30 ms	45 ms
Lower	0.479465	0.448703	0.433284	0.579129	0.478583	0.447877	0.488583
Upper	0.57303	0.544083	0.539207	0.655613	0.46206	0.453797	0.42517
Pairwise correlation coefficient (F0 = 8 kHz)
	∆onset
	-45 ms	-30 ms	-15 ms	0 ms	15 ms	30 ms	45 ms
Lower	0.230893	0.269872	0.313427	0.0579276	0.108906	0.203941	0.111441
Upper	-0.069996	-0.0346587	-0.0217224	-0.196886	0.192209	0.200161	0.347264
Figure 3c
Mean Euclidean distance
A1
∆onset	-45 ms	0.554776	0.489645	0.475381	0.531745	0.481272	0.534329	0.546587	0.519747	0.568098	0.558475
	-30 ms	0.448848	0.461839	0.453932	0.494871	0.505913	0.515991	0.601914	0.538337	0.57055	0.579728
	-15 ms	0.471274	0.355126	0.453707	0.531916	0.53793	0.554878	0.586042	0.566877	0.566094	0.5003
	0 ms	0.551744	0.556323	0.451534	0.511589	0.526103	0.659365	0.637035	0.619843	0.531406	0.65627
	15 ms	0.529597	0.464924	0.458595	0.579419	0.477534	0.623861	0.563645	0.603625	0.658954	0.578112
	30 ms	0.530053	0.548574	0.477752	0.531247	0.530651	0.578256	0.62071	0.610474	0.581805	0.613823
	45 ms	0.512405	0.513044	0.498298	0.569852	0.535843	0.580728	0.595197	0.591125	0.624196	0.585155
A2
∆onset	-45 ms	0.444148	0.473869	0.50732	0.48429	0.487696	0.360803	0.428281	0.485765	0.417558	0.433442
	-30 ms	0.324556	0.406066	0.479509	0.547583	0.4858	0.400626	0.497537	0.499679	0.420499	0.450644
	-15 ms	0.382372	0.409158	0.495122	0.399749	0.480021	0.491972	0.491778	0.456534	0.428654	0.441361
	0 ms	0.627069	0.559184	0.587727	0.538366	0.583297	0.749502	0.642892	0.648434	0.606596	0.630641
	15 ms	0.456897	0.43437	0.474615	0.47903	0.548004	0.519621	0.53625	0.555863	0.530902	0.553399
	30 ms	0.362793	0.43538	0.490758	0.439719	0.510737	0.481083	0.549813	0.53908	0.612983	0.537453
	45 ms	0.407927	0.428943	0.5086	0.549695	0.547753	0.595846	0.592286	0.585036	0.522996	0.568986
Mean correlation coefficient
A1
∆onset	-45 ms	-0.0600049	0.147136	0.154867	0.122439	0.187495	0.145865	0.0825475	0.223842	0.0956543	0.0683161
	-30 ms	0.228734	0.231421	0.23381	0.202472	0.165876	0.202463	-0.104702	0.161377	-0.0014141	-0.00608577
	-15 ms	0.219956	0.54367	0.172494	0.11349	-0.0378345	0.0626059	-0.0978039	0.0642604	0.0399183	0.176495
	0 ms	0.00215466	-0.00693602	0.18924	0.093956	0.0836772	-0.24206	-0.186458	-0.110737	0.101805	-0.258162
	15 ms	-0.0315462	0.223097	0.163817	-0.0668392	0.0832419	-0.17696	-0.131259	-0.0703415	-0.317609	-0.0262974
	30 ms	-0.018379	-0.0200818	0.150368	0.0947589	0.0352986	-0.0861207	-0.239733	-0.0696703	-0.0922157	-0.0873661
	45 ms	0.0790995	0.094999	0.100264	0.0557428	0.0241985	0.00229488	-0.12377	0.0139231	-0.166156	-0.0489659
A2
∆onset	-45 ms	0.321613	0.229331	0.200575	0.16264	0.240306	0.368665	0.336857	0.155405	0.47693	0.398461
	-30 ms	0.521095	0.337934	0.197624	0.131949	0.160756	0.155089	0.149655	0.046394	0.353119	0.296548
	-15 ms	0.411243	0.332883	0.169328	0.451119	0.202563	-0.035297	0.0996577	0.183759	0.360139	0.352785
	0 ms	0.0951509	0.0723546	0.0133804	0.0960529	0.0126993	-0.346833	-0.189167	-0.211174	-0.11217	-0.125085
	15 ms	0.0850509	0.198502	0.150939	0.168966	-0.0589286	-0.0572998	-0.0221699	-0.0664112	0.0457956	-0.00852697
	30 ms	0.315875	0.290518	0.110623	0.264973	0.0377176	-0.0226059	-0.0757738	-0.0400599	-0.0558603	0.0210064
	45 ms	0.171655	0.252259	0.0941666	0.0509132	-0.0117882	-0.210961	-0.121127	-0.0749477	0.0524033	0.00465208

## Sheet: Figure 4
Figure 4 - SOM cell-mediated inhibition determines the temporal window for harmonics integration
Figure 4c
Normalized magnitude - SOM cell inactivation, A2 (representative multiunit)
	∆onset
	-45 ms	-30 ms	-15 ms	0 ms	15 ms	30 ms	45 ms
Control	0.317647	0.411765	0.670588	1	0.717647	0.482353	0.447059
LED	1.10588	0.823529	0.929412	1.16471	0.894118	0.670588	1.01176
Figure 4d
Normalized magnitude - SOM cell inactivation, A2 (all units)
Control
∆onset	-45 ms	1	1	0.5	1	0.315789	0.317647	0.75	0.620155	0.545455	1	0.561798	0.681818	1	0.125	0.318548	0.154812	0.241379	0.358974	0.911032	0.917431	1	1	0.840659	1	0.551724	0.514706	1	0.411765	1	0.878641	0.762712	0.275362	0.285714
	-30 ms	0	0.6875	0	0.798701	0.473684	0.411765	0	0.0930233	0	0.46	0.5	0.181818	0.965517	0.125	0.354839	0.0292887	0.32567	0.379487	0.989324	0.633028	0.805556	0.539823	1	0.321429	0.637931	0.361765	0.705882	0.941176	0.347826	0.815534	0.389831	0.565217	0.178571
	-15 ms	0	0	0	0.642857	0.373684	0.670588	0	1	0.363636	0.52	1	1	0.931034	0.375	0.137097	0.23431	0.310345	0.410256	0.893238	0.669725	0.623457	0.318584	0.472527	0.27381	0.362069	0.364706	0.823529	0.529412	0	0.334951	0	0.289855	0
	0 ms	0.71875	0.5	0	0.441558	0.294737	1	0	0.542636	0.590909	0.24	0.606742	0.818182	0.689655	1	1	1	1	1	0.935943	0.972477	0.790123	0.637168	0.516484	0.428571	1	0.758824	0.717647	0.705882	0.521739	1	1	1	0.571429
	15 ms	0	0	0.45	0.279221	0.736842	0.717647	0.875	0.573643	0.363636	0.2	0.601124	0	0	0	0.108871	0.0627615	0.180077	0.138462	1	0.651376	0.385802	0.176991	0.0879121	0.297619	0.637931	0.932353	0.905882	0.588235	0.0217391	0.592233	0.915254	0.826087	1
	30 ms	0.3125	0.1875	0.1	0.311688	1	0.482353	0	0	0.545455	0.18	0.606742	0.227273	0.275862	0.125	0.177419	0.179916	0.222222	0.435897	0.814947	0.577982	0.641975	0.079646	0.516484	0.190476	0.362069	0.747059	0.523529	0.705882	0	0.815534	0.491525	0.304348	0.321429
	45 ms	0.28125	0	1	0.532468	0.842105	0.447059	1	0.44186	1	0	0.511236	0	0.689655	0.125	0.278226	0.179916	0.67433	0.825641	0.825623	1	0.493827	0.637168	0.489011	0.47619	0.827586	1	0.735294	1	0.478261	0.606796	0.881356	0.26087	0.642857
LED
∆onset	-45 ms	0.9375	1.25	0	0.61039	0.289474	1.10588	0.125	0.651163	0.409091	1.1	0.786517	0.409091	0.448276	1.25	0.391129	0.1841	0.478927	0.523077	0.893238	1.14679	0.762346	0.628319	0.835165	0.190476	0.258621	0.385294	0.876471	0.764706	0.695652	1.04854	0.508475	1.69565	1.03571
	-30 ms	0.65625	0	0	1.29221	0.384211	0.823529	0	0.868217	0.272727	0.92	0.94382	0.454545	0	0.65625	0.443548	0.317992	0.51341	0.471795	0.825623	0.669725	0.759259	0.327434	0.78022	0.047619	0.275862	0.561765	0.488235	0.117647	0	0.572816	0	1.52174	0.678571
	-15 ms	0.59375	0.1875	0.45	0.597403	0.378947	0.929412	1.875	0.937984	0.727273	0.04	0.803371	0	1.27586	1.25	0.318548	0.213389	0.409962	0.502564	1.04982	1.34862	0.925926	0.699115	0.862637	0.464286	0.206897	0.341176	0.535294	1	0.369565	0.31068	0.220339	1.18841	1.14286
	0 ms	2.40625	0	1.8	0.188312	0.321053	1.16471	0.5	0.565891	1.81818	0.82	0.724719	0.0909091	0.103448	0	0.165323	0.426778	0.356322	0.548718	1.02847	1.16514	0.808642	1.24779	0.813187	0.416667	0.827586	0.747059	0.723529	1.64706	0.543478	0.519417	0.305085	1.6087	0.607143
	15 ms	0.1875	0	0	0.227273	1.02632	0.894118	2.25	0.992248	1.09091	0.24	0.882022	0.863636	0.0344828	0	0.262097	0.0292887	0.249042	0.502564	0.953737	1.23853	0.783951	0.522124	0.521978	0.333333	1.05172	0.988235	0.576471	1.17647	0.217391	0.68932	1.32203	1.26087	2.17857
	30 ms	0.4375	0	0	0.688312	0.936842	0.670588	2.5	0.232558	0.909091	0.32	0.646067	0.363636	0.310345	0.03125	0.205645	0.0251046	0.279693	0.615385	0.882562	0.963303	0.509259	0.787611	0.791209	0.547619	1.06897	1.11765	0.547059	0.411765	0.847826	0.873786	0.762712	1.05797	0.964286
	45 ms	0.21875	0	0.15	0.597403	1.16316	1.01176	2.25	0.75969	0.909091	0.5	0.904494	0.590909	0.551724	0.28125	0.560484	0.1841	0.574713	1.30256	0.758007	0.715596	0.540123	0.566372	0.428571	0.0952381	1.12069	0.932353	1.03529	0.411765	0.847826	1.17476	1.18644	1.11594	1.53571
Figure 4e
Coincidence Preference Index - SOM cell inactivation, A2 (all units)
Control	0.803922	0.391304	-1	-0.0700855	-0.373427	0.273408	-1	0.131313	0.3	-0.172414	-0.0547046	0.398058	0.118881	0.72973	0.674262	0.775302	0.587833	0.491396	0.333333	0.115676	-0.0151362	0.0105263	0.699115	0.219837	0.380117	0.336562	0.207547	0.00621712	0.211429	0.125275	0.391304	-0.00265252	0.225532
LED	0.673913	-1	0.882353	-0.576642	-0.35958	0.168142	-0.536232	-0.144949	0.415929	0.366667	-0.0609645	-0.644444	-0.59322	-1	-0.30064	0.489051	-0.00932091	0.0239234	0.119534	-0.00343306	0.148191	0.417722	0.204819	-0.0815451	-0.307692	0.12263	-0.342995	0.051387	0.0495868	0.041232	0.362319	0.0477876	0.0894942
Figure 4h
Normalized magnitude - PV cell inactivation, A2 (representative multiunit)
	∆onset
	-45 ms	-30 ms	-15 ms	0 ms	15 ms	30 ms	45 ms
Control	0.670659	0.676647	0.419162	1	0.113772	0.203593	0.137725
LED	0.57485	0.94012	0.790419	1.43114	0.502994	0.203593	0.305389
Figure 4i
Normalized magnitude - PV cell inactivation, A2 (all units)
Control
∆onset	-45 ms	0	1	1	1	0.576923	0	1	0.333333	0.814103	0.833333	0.948052	0.977778	0.926254	0.851852	1	0.454545	1	0.805195	0.777778	0.519231	1	0.735931	0.402439	0.166667	0.5	0	0.842105	0.763158	1	0.87218	0.973333	1	1	1	0.313131	0.857143	0.629213	0	0.546926	0.718367	0.744681	0.631285	1	0.533333	0.46	0.5	0.61	0.670886
	-30 ms	0.4	0.740741	0.166667	0.75	1	0	0.435897	0.263158	0.948718	0.840278	0.636364	0.422222	1	0.839506	0.808511	0.712121	0.553191	0.311688	0.972222	1	0.69898	0.402597	1	0	0.341667	0.829268	0.421053	0.763158	0.173913	0.785714	0.977778	0.695652	0.375	0.616279	0.212121	0.642857	0.955056	0	0.459547	0.538776	0.70922	0.513966	0.79096	0.2	0.96	0.5	0.46	0.637975
	-15 ms	1	0.703704	0.125	0.321429	0.673077	0.823529	0.153846	0.280702	0.820513	1	1	1	0.828909	0.901235	0.978723	1	0.893617	0.441558	0.5	0.673077	0.632653	0.692641	0.609756	0.611111	0.716667	1	1	0.815789	0.295652	1	1	0.15942	0	0.593023	0	0.142857	0.58427	0.5625	0.750809	0.718367	0.70922	0.541899	0.581921	0.533333	0.02	0.5	0.44	0.640506
	0 ms	1	0.777778	0.541667	1	0.653846	0	0.538462	1	0.730769	0.736111	0.636364	0.377778	0.681416	0.481481	0.87234	0.439394	0.62766	0.480519	1	0.951923	0.918367	1	0.658537	0.833333	0.675	0.853659	1	0.763158	0.208696	0.894737	0.875556	0.289855	0.21875	0.5	0.414141	1	0.292135	1	1	1	1	1	0.881356	1	1	1	1	0.635443
	15 ms	0.2	0.962963	0.375	0.75	0.923077	0	0.307692	0	1	0.756944	0.415584	0.355556	0.955752	1	0.617021	0.666667	0.382979	1	0.861111	0.807692	0.627551	0.632035	0.47561	1	1	0.926829	0.421053	1	0.313043	0.62406	0.92	0.753623	0.21875	0.290698	0.656566	0	0.539326	0	0.245955	0.163265	0.177305	0.212291	0.429379	0.0333333	0.72	0.625	0.93	0.749367
	30 ms	0	0.777778	0.375	0.392857	0.961538	1	0.717949	0.807018	0.583333	0.666667	0.25974	0.266667	0.669617	0.222222	0.734043	0.575758	0.414894	0.25974	0.611111	0.663462	0.571429	0.311688	0.45122	0.222222	0.916667	0.390244	0.697368	0.947368	0.321739	0.853383	0.813333	0.057971	0	0.151163	0.636364	0.285714	1	0.0625	0.200647	0.146939	0.404255	0.122905	0.536723	0	0.58	0	0.52	0.546835
	45 ms	0	0.518519	0.666667	0.892857	0.307692	0.588235	0.282051	0.0526316	0.679487	0.569444	0.415584	0.2	0.743363	0.345679	0.893617	0.515152	0.148936	0.285714	0.583333	0.798077	0.877551	0.337662	0.804878	0	0.375	0.609756	0.368421	0.763158	0.173913	0.770677	0.968889	0.492754	0.21875	0.430233	1	0.285714	0.775281	0.375	0.372168	0.179592	0.58156	0.513966	0.576271	0	0.02	0.625	0.49	1
LED
∆onset	-45 ms	0	0.888889	0.375	0.535714	1.19231	1.17647	0.333333	0.438596	0.628205	0.590278	1.16883	0.511111	0.519174	0.320988	1.15957	0.606061	0.62766	0.376623	1.41667	1.45192	0.428571	0.904762	0.52439	0.222222	0.858333	0.292683	1.31579	0.736842	0.6	0.898496	0.235556	0.449275	0.125	0.406977	0.131313	1.14286	0.853933	0	0.705502	1.16735	1.02837	1.13966	0.920904	0.222222	1.42	3.5	0.82	1.02785
	-30 ms	0	1	1.04167	1.35714	0.711538	1.23529	0	0.0350877	1.04487	1.38194	1.24675	1.31111	0.890855	0.82716	1.43617	1	1.32979	0.714286	0.888889	0.557692	0.505102	0.471861	0.621951	1.11111	0.575	0.926829	0.855263	0.815789	0.313043	0.823308	0.364444	0	0	0.674419	0.191919	0.857143	1.25843	0.5	0.666667	1.06939	1.46099	1.2067	1.0113	0.3	1.52	0.5	0.72	0.807595
	-15 ms	0.05	0.555556	1.16667	1.42857	0.0769231	0	0.358974	0.368421	0.910256	1.06944	0.74026	1.6	0.613569	0.962963	1.08511	0.212121	0.691489	0.584416	1.33333	0.75	0.979592	0.796537	0.536585	0.444444	0.475	0	0.894737	0.894737	0.773913	0.721805	0.0533333	0.637681	0.34375	0.372093	0.212121	0	1.42697	0.75	0.550162	0.579592	1	0.631285	0.723164	0.0333333	1.28	1	0.84	1.18987
	0 ms	0.2	0.333333	1.16667	1	1.17308	0	0.153846	0.0526316	1.39103	1.20139	0.987013	1.33333	1.20944	1.04938	1.6383	0.545455	0.734043	1.38961	1.13889	1	0.489796	0.506494	0.756098	1.27778	0.525	0.609756	0.907895	0.763158	0.347826	1.06767	0.377778	0.0869565	0.3125	0.360465	0.424242	1.42857	0.505618	1	0.983819	1.09796	1.36879	1.34637	1.19209	0.288889	1.94	3	1.19	1.53671
	15 ms	0.4	0.740741	0.375	0.714286	1.05769	1.76471	0.871795	1	1.20513	0.75	0.792208	0.733333	0.814159	0.580247	1.09574	0.469697	0.489362	0.194805	0.333333	0.971154	0.693878	0.502165	0.231707	0.944444	0.808333	0.414634	0.960526	0.763158	0.121739	0.56391	0.0622222	0	0	0.44186	0	0	0.539326	0	0.530744	0.502041	0.588652	0.675978	0.542373	0.422222	0.72	1.5	0.77	1.01772
	30 ms	0.4	1.03704	1.04167	1.14286	0.5	1.05882	0.358974	0.140351	0.724359	0.902778	0.311688	0	0.516224	0.209877	0.882979	0.166667	0.414894	0.857143	0.944444	1.11538	0.897959	0.640693	1.08537	0.0555556	1.10833	0.804878	0.894737	0.526316	0.0782609	0.657895	0.431111	0	0.28125	0.511628	0.151515	0	1.30337	0	0.469256	0.457143	0.588652	0.385475	0.587571	0.111111	0.06	0.125	0.27	0.979747
	45 ms	0.4	0.407407	0.583333	0.392857	0.538462	0	0.0769231	0.157895	1.10897	0.888889	0.519481	0.644444	1.16519	0.987654	1.71277	0.5	0.489362	0.558442	1.44444	1.02885	0.826531	0.47619	0.768293	1.33333	0.666667	0.536585	0.434211	0.684211	0.286957	0.740602	0.293333	0.173913	0	0.639535	0.474747	0.285714	0.685393	0	0.313916	0.865306	0.765957	0.564246	0.661017	0.0444444	0.14	1.5	0.5	0.83038
Figure 4j
Coincidence Preference Index - PV cell inactivation, A2 (all units)
Control	0.428571	-0.0117647	0.350649	0.287356	-0.152648	-1	0.142857	0.495082	-0.0684372	-0.0514541	0.0481283	-0.15	-0.1179	-0.212121	0.0529695	-0.254019	0.0559284	-0.0231023	0.152	0.0954357	0.184211	0.324731	0.0188679	0.290323	-0.0484581	0.0408922	0.22334	-0.072	-0.139013	0.0461538	-0.0289587	-0.179487	0.191489	0.0955414	0.12114	0.236715	0.0139795	0.433692	0.414188	0.43695	0.333333	0.483938	0.202312	0.678322	0.273885	0.422222	0.259843	-0.00643246	-0.139785
LED	-0.030303	-0.428571	0.125628	-0.0743802	0.333333	-1	-0.44186	-0.76	0.177748	0.0787217	0.121771	0.188119	0.261053	0.238616	0.185756	0.0827068	0.00181488	0.405583	0.131034	0.0819246	-0.221884	-0.0868293	0.0997783	0.333333	-0.171053	0.0638298	0.00363636	0.00869565	0.038961	0.213675	0.247706	-0.294118	0.333333	-0.162162	0.136986	-0.125	-0.438596	0.469965	0.279327	0.25481	0.201556	0.300067	0.249445	0.142857	0.368607	0.586777	0.293478	0.212182	0.167059
Figure 4l
Normalized response magnitude - SOM cells (all F0s)
A1
∆onset	-45 ms	1	1	0.486611	1	0.416941	0	1	0	1	0.426777	0	0.437642	1	0	1	1	0	1	0	0	1	0	0	0	0.560891	0	0	1	0	0.732428	0	1	0	0	0.619829	0	0.445315	0.961867	0.484858	0	0.297564	0.823916	0	0.445188	0	0	1	1
	-30 ms	0	0.419024	0.33438	0	1	1	0	0	0	0	0	1	0	0	0	0	1	0	0	0	0	0	0	1	0	1	1	0	0	0	0	0	0	0	0	1	1	1	1	0	0.614608	1	0.75972	0.504625	0	0.823355	0	0
	-15 ms	0.545544	0	0.372005	0	0.203726	0	0	0	0.544162	0	0.544659	0.433709	0	1	0	0	0	0	0	0	0.692728	0.466315	0	0	0	0	0	0.756225	0	0	0	0	0	0	1	0	0.614394	0.829791	0.397048	0	0.616739	0	1	0.868709	0	0.536617	0	0
	0 ms	0	0	0	0	0.453237	0	0	1	0	0	1	0	0.917681	0	0	0	0	0	0	1	0.844594	0	0	0	1	0	0	0	1	1	0	0	0	1	0	0.977511	0	0	0.302581	1	1	0.801556	0	0	0	0.475302	0	0
	15 ms	0	0	1	0	0	0	0	0	0.695354	0.75229	0.803489	0	0	0	0	0	0	0	0	0	0.597475	0	1	0	0	0	0.940522	0	0	0	0	0	0	0	0	0.234919	0.41847	0	0.478307	0.60224	0.608644	0.780536	0	0	0	0	0	0
	30 ms	0	0	0	0	0.423767	0	0	0	0.501884	1	0.619208	0.682465	0.568611	0.963063	0	0	0	0	0	0	0.764259	1	0.512435	0	0	0	0	0	0	0	1	0	0	0	0	0.893674	0	0.558908	0.919717	0.503646	0.508915	0	0.539641	1	1	1	0	0
	45 ms	0	0	0.477993	0	0	0	0	0	0	0.803515	0	0.393846	0.570871	0	0	0	0	0	1	0	0	0.620246	0	0	0.277097	0	0	0	0	0	0	0.602347	1	0	0	0	0.523364	0.518894	0.472505	0	0.91932	0	0.532618	0.932543	0	0.371346	0	0
A2
∆onset	-45 ms	0	0	0.442921	0	0	0.741944	0	0	0.346945	0.246458	0	1	0.58139	0.178119	0.459778	0.96495	1	0.737717	0.488034	0	0	0	0	0	0.701204	1	0.688621	0.850612	0.678442	0.69181	0.846044	0.926038	0.908264	0.924553	1	1	0	0.564299	0.900326	0.757817	1	0.759256	0.823334	0.572302	0.485853	1	0.341077	0
	-30 ms	0	1	0.654047	0	0	0	0	0	0	0	0	0	0	0	0.833632	0.927907	0	0.245689	0	0	0	0	0	0	0.98763	0.667638	0.554544	0.773936	0.647058	0.952052	0.89533	0.722977	0.850929	0.603609	0.872397	0.534342	0.69073	0.756526	0.545581	1	0.603962	0.347733	0.707523	1	1	0.216182	0	0
	-15 ms	0.358133	0	0.8478	1	0	0	0	0	0.58805	1	0	0.664477	0	0.235074	1	1	0	0.521517	1	1	0.880259	0	0	0	0.503954	0.650281	0.802908	1	0.996307	0.776992	0.861534	0.781411	0.791183	0.766112	0.85372	0.802403	0.628562	0.797805	0	0.27552	0.30258	0.857534	1	0.836325	0.19235	0	0.243995	0.445995
	0 ms	0	0	0	0	0	0	0	0.490062	1	0.49647	0	0	0.514317	0	0	0	0	0.396233	0	0	0	0	0	0	0.402706	0.216403	0.816711	0.888496	0.798202	0.828505	0.749721	1	1	0.757104	0.417771	0	1	0.460833	0	0.567448	0.175439	0.976027	0.672105	0.996315	0	0	0.150103	1
	15 ms	0.45181	0	0.833025	0.746646	0	1	0	0.724068	0.79378	0	1	0.648332	0.865754	0.203814	0.481282	0	0	0.185124	0	0	0	0	0	0	0.549472	0.608931	0.451016	0.535649	0.934319	0.966034	0.437498	0.942904	0.755522	0.829266	0.957431	0.577512	0	0.806447	0.773223	0	0.27113	0.27485	0.320819	0.662243	0	0.17117	0.125642	0
	30 ms	0	0	1	0	0.892171	0	0	1	0.505085	0.366643	0	0	1	1	0.625814	0	0	0.887528	0	0.35627	0.657019	1	1	0	0.361929	0.373341	0.805414	0.538063	0.451859	0.405462	1	0.794883	0.984209	1	0	0.454697	0.949419	1	0.794657	0	0.440785	0.779395	0.568678	0.646701	0	0	0.796633	0
	45 ms	1	0.937526	0.575969	0	1	0	1	0	0.860762	0.634484	0.882648	0	0	0	0.852165	0.823582	0	1	0	0.483247	1	0.479819	0	1	1	0.440118	1	0.426959	1	1	0.732154	0.980276	0.901406	0.600132	0.877001	0	0.9577	0.749927	1	0.791946	0.329468	1	0.597179	0.809829	0.570889	0	1	0
Figure 4m
Coincidence Preference Index - SOM cells (all F0s)
A1	-1	0.141186	0.0195458	0.180573	0.451001	0.098786	0.171364	0.0499328	0.719343	0.668372	1	-0.0102576	-0.876327	0.639017	0.67529	0.248252	0.3301	0.397872	-1	1	1	0.660315	1	1	1	-0.0265635	1	0.992625	0.289005	-0.153342	0.232118	0.149194	-0.0926979	0.909361	0.190658	-0.13673	0.239645	-0.324028	0.0193537	-0.153117	-0.252674	-1	-1	-0.885414	-0.832653	-0.562086	-0.278152	-1	-1
A2	-0.332016	-0.43112	-0.641087	-1	-1	-1	-0.420707	-0.111672	-0.154138	0.0533289	-0.0693869	0.0320855	-0.0766372	0.342832	-0.352378	-0.342865	-0.392423	0.136014	-0.275959	0.34631	0.840405	0.511506	-0.995429	-0.976463	1	-0.0410689	1	1	-0.176138	-0.128598	1	1	-0.411137	-0.533695	1	0.451773	1	1	0.358386	0.752691	0.876963	1	0.674672	1	1	1	0.021582	0.171863	0.00401218
Figure 4o
Normalized response magnitude - PV cells (all F0s)
A1
∆onset	-45 ms	1	0	0	0	0	0	0	0.684904	0.571819	1	0.987598	0.500146	0	0	0.560336	0.733555	0	0.966233	0.921985	0.5738	0	0	0.986705	0.952135	0.647226	0	0	0.736941	0	0	1	0	0	0	0	0.867006	0.836545	0.613673	0	0	0.784754	0	0	0	0	1	0	0
	-30 ms	0.833182	1	0	1	0	1	0	0	0.940916	0.732065	0	1	0.610714	0	0	0	1	0.767136	0.672497	0.795567	0.919096	0	0.907568	0.909873	1	1	0	0.850414	1	0.872401	0	1	1	0	1	0.647904	0.833768	0.682884	0	0	0	0.746825	0.869978	0	0.778662	0.905965	0	1
	-15 ms	0.842942	0	1	0	0	0	0	0	1	0.520633	1	0.816569	0.588272	1	1	1	0	0.89049	0.704192	0.522462	1	0	0.753312	0.891699	0.43098	0.481972	0	1	0	0	0	0	0	0.853905	0	0.711872	0.85095	0.537745	1	0	1	1	0	0	0	0.866992	0	0
	0 ms	0.878908	0	0	0	1	0	0	1	0.926986	0.745428	0	0	0.95333	0	0.943117	0	0	0.993411	1	0.58378	0.824339	1	0.671449	0.915964	0.705601	0.460468	1	0	0	1	0	0.672386	0.757448	1	0	0.574633	0.807403	0.686901	0	0	0.337661	0	1	1	1	0.861311	0	0
	15 ms	0	0	0	0	0	0	0	0	0.431927	0.541404	0	0.683751	0	0	0.723225	0.796785	0	1	0.899255	1	0.923452	0	0.806569	1	0.91808	0.817109	0	0	0	0	0	0	0	0	0	0.89604	0.846643	0.946337	0.688135	0	0	0	0	0.967643	0	0	0	0
	30 ms	0	0	0	0	0	0	0	0	0.585933	0.636582	0.761701	0.577	0	0	0.623689	0	0.898567	0.938094	0.824231	0.701252	0	0.477564	1	0.732152	0.726873	0	0.582999	0	0	0	0	0.713532	0	0	0	1	0.891073	1	0	1	0	0	0.763634	0	0	0	1	0
	45 ms	0	0	0	0	0	0	1	0	0.362551	0	0	0.589365	1	0	0	0	0	0.929703	0.811116	0.581291	0.726811	0	0.914616	0.81327	0.662495	0	0	0	0	0	0	0	0	0	0	0.89006	1	0.803087	0	0.87135	0	0	0	0	0	0	0	0
A2
∆onset	-45 ms	0	0	0	0.617292	0.718838	0	1	0.83173	0.917171	0	0	0	0	0	1	0	0	0	0	0	0	0	0	0	0	0	0.815172	0	0.935695	0	1	0	0	0	0	0	0	0	0	0	0.676255	0	0	1	0	1	1	0
	-30 ms	0	1	0	0.467961	0	0	0	0	0.600941	0	0	0	0	1	0.748399	0	0	0	1	1	0	0	0.645978	1	0	0	0	0.776132	1	0	0	0	1	1	0	0	0	0.665217	0.838104	0	0	0	0	0	0	0	0	1
	-15 ms	0	0	0	0.741201	0	0	0.7419	0.650275	0.887809	0	0	1	0.720327	0.867237	0	0	1	0	0	0	0.762061	0.658109	0.660518	0	0	0	0.641278	0.830972	0	0	0	1	0	0	0	0	0.746353	0.647567	0	0	1	0	1	0	0	0	0	0
	0 ms	1	0	0	1	1	0	0	1	1	0.839561	0	0	0	0	0	1	0	1	0	0	1	1	0.629125	0.865469	1	0	1	0.901904	0.710099	1	0	0	0	0	0	0	0.692175	0	0	0	0.522353	0	0	0	1	0	0	0
	15 ms	0	0	0	0.525417	0	0	0	0.381582	0.948696	0.968584	0	0	0.656873	0	0	0	0	0	0	0	0	0	0	0	0	0	0.575124	0	0	0	0	0	0	0	0	0	0.553322	0	0.607336	1	0.581089	0	0	0	0	0	0	0
	30 ms	0	0	1	0.785543	0	0	0	0.75464	0.730046	0	1	0	1	0.677698	0	0	0	0	0	0	0	0.533198	0.559415	0	0	0	0.50014	0.813605	0	0	0	0	0	0	1	0	1	0.863432	0	0.926732	0.721145	1	0	0	0	0	0	0
	45 ms	0	0	0	0	0.749033	1	0	0.47497	0	1	0	0.963919	0.64284	0.954806	0	0	0	0	0	0	0	0	1	0	0	1	0	1	0	0	0	0.900837	0	0	0	1	0.712123	1	1	0.805865	0.83708	0	0	0	0	0	0	0
Figure 4p
Coincidence Preference Index - PV cells (all F0s)
A1	0.0267075	0.0208877	0.80655	0.403664	-1	0.480801	1	0.55222	1	0.386413	0.461364	0.649031	0.606059	-0.00745734	-0.0378901	0.364305	0.225427	0.205276	-0.0292739	0.131961	0.203872	0.128526	0.0546316	-0.00330542	0.0286393	-0.149535	-0.057457	-0.0914194	-0.196566	-0.573222	-0.625095	-0.0599335	-0.106675	-0.218544	-0.270137	-0.465368	-0.495147	0.142999	-0.26653	-0.0252671	-0.00328707	0.412394	0.468985	-0.0612774	0.027272	-0.118216	0.507025	0.215291	-0.205246
A2	1	0.362949	0.553412	0.316902	0.362434	0.148632	0.311117	0.120107	-0.11381	0.546625	0.211919	0.447616	0.139835	-0.0698048	-0.0238064	-0.229767	1	0.153875	0.644598	0.784097	0.740435	0.135034	0.728021	0.637412	0.474092	0.206193	0.569452	0.304463	0.925316	0.218563	0.269741	0.333209	-0.279025	-0.200776	0.267733	-0.0376622	0.111484	-0.181911	-0.574213	0.326997	0.341086	0.738731	0.441509	0.81668	0.739956	0.63472	1	0.119606	0.254003
[truncated: 1,549 more columns]

## Sheet: Figure 5
Figure 5 - Coincident harmonics-preferring A2 neurons form F0-specific functional subnetworks
Figure 5b
Fraction of coincidence-preferring cluster across F0s
	A1	A2
2kHz	18.6667	39.3617
2.8 kHz	10.9375	23.2558
4 kHz	9.02778	25.2101
5.7 kHz	1.96078	17.6471
8 kHz	16.4179	17.1875
Figure 5d
Overlap count		43
Figure 5e
A2 spatial clustering of coincidence-preferring cells
All cells
115.014	248.754	237.688	233.148	234.902	223.227	274.333	340.087	261.154	306.685	357.575	335.306	317.826	338.178	400.309	368.866	410.483	445.769	397.67	438.179	426.763	434.824	16.7411	193.627	194.621	226.123	199.467	280.574	316.785	397.449	374.678	449.563	171.863	225.346	346.82	310.943	370.1	377.095	296.032	451.99	339.035	377.52	249.902	354.777	81.3591	92.0454	137.026	321.091	468.418	468.354
Continued
284.444	368.447	123.655	190.851	175.851	311.84	368.099	422.259	453.346	86.8607	207.572	233.454	436.157	128.318	221.946	116.022	343.223	429.908	434.195	182.537	64.5222	190.41	331.324	461.939	160.316	467.413	135.849	259.218	262.492	261.054	178.342	404.471	283.616	210.026	229.774	98.8377	382.915	272.271	241.042	161.693	378.31	430.423	270.451	241.049	396.087	74.1062	332.819	355.268	381.21	255.391
Within F0
205.836	190.325	322.298	142.732	237.803	111.412	41.4811	84.9193	361.182	127.44	72.0807	89.3469	90.9132	86.098	115.267	468.578	163.805	41.6638	76.4943	58.8855	116.834	162.201	51.565	383.022	137.216	157.201	56.9844	47.8668	89.7669	373.814	100.53	208.181	100.592	41.4435	136.956	133.819	424.44	432.549	412.336	449.87	132.168	196.66	105.099	72.2801	37.4167	109.621	37.5367	74.4997	205.557	316.513
AcrossF0s
149.455	250.841	222.474	127.536	288.429	209.254	206.126	123.296	28.2224	177.989	197.722	139.598	141.533	86.1262	112.848	292.709	246.531	173.8	127.442	205.35	64.2274	96.7111	333.915	195.209	100.209	110.731	116.484	453.335	286.609	156.879	91.1111	191.924	222.333	37.1543	214.257	330.548	435.904	49.3592	378.517	50.551	314.679	252.698	45.1817	94.2494	219.268	245.555	293.091	287.953	144.464	54.4695
Figure 5f
Distance-matched noise correlation: harmonics
A1	Distance matched			-0.0304941	-0.0538372	-0.00642507	0.0422592	-0.0898185	-0.0876672	-0.189077	-0.00267943	0.121518	0.00709914	0.0636262	-0.125642	0.0515856	-0.0897469	-0.0259006	-0.0637576	0.0110592	0.109193	0.0320054	0.0671006	0.099731	-0.0498716	0.060362	0.0147291	-0.0684167	0.0408714	0.0324728	-0.0386075	0.0377792	0.0572876	-0.0377954	0.0680299	-0.0107998	0.00855277	-0.0449565	0.000502052	-0.0213351	0.151826	0.00314864	-0.0813958	0.143343	0.0867535	-0.0983824	0.00845956	0.0550634	0.0165248
	Within F0			-0.0505945	-0.067293	-0.0695624	0.0271199	0.00486101	0.0407114	0.216665	0.0628409	-0.0641296	-0.101198	0.135417	0.0631588	0.154146	0.034287	0.0170901	-0.035108	0.0467289	-0.0531331	0.0397464	-0.020876	0.038331	0.0609339	0.194352	0.086716	0.64775	0.0530174	-0.0268007	-0.0207128	0.00555568	0.0533823	0.223868	0.0166339	0.108205	-0.0868259	-0.00522575	-0.0189235	0.288695	0.0876832
	Across F0s			0.0291961	-0.033549	-0.0269248	0.0496712	-0.0556949	-0.0459483	0.144892	0.0289711	-0.01103	-0.00578878	-0.0673695	0.0069268	0.0552122	0.145324	0.168709	0.0907392	0.00261737	0.107251	0.352933	0.0401282	-0.0392869	-0.0505765	0.0241282	-0.0391127	-0.0885268	-0.0377954	-0.00597123	0.0407806	-0.0178453	0.0869866	0.0585689	-0.020034	0.124835	0.216339	0.215628	0.224129	0.727443	0.526735	-0.00918448	0.0780199	0.0479076	0.131645	-0.13538	0.055339	-0.0852189	0.0402664
A2	Distance matched			0.0186396	-0.00275816	-0.0480266	-0.0391928	-0.0167317	-0.0568485	0.056979	0.0751063	-0.00264133	0.0303766	-0.0330213	0.00365741	0.00392302	-0.0933167	-0.0152579	-0.0676772	-0.0386327	-0.102035	-0.0318205	0.0195625	-0.0452639	0.0298684	-0.0562606	0.0773415	0.0416281	-0.0082209	0.0636178	0.0665285	0.0343745	0.0625702	0.0827423	-0.0728361	0.0609221	0.135269	0.0646381	0.0163251	-0.00841403	0.0442216	-0.0242785	0.0350197	0.018492	0.0241839	0.11714	-0.054026	0.0627694	0.023664
	Within F0			0.00344524	-0.127731	-0.0636454	-0.113496	-0.0197057	0.116821	0.266532	0.386999	0.014697	0.00778686	-0.0449759	0.0865802	0.10365	0.20927	0.202125	-0.1335	0.0993013	-0.0452639	-0.0155829	0.0672784	0.157383	0.180791	0.296851	0.116386	0.0615979	0.216647	0.0125534	0.0855997	0.153049	-0.0924661	0.0518368	-0.0154135	-0.00223183	0.0195625	-0.0335329	0.180366	0.0462022	0.182801	-0.0639927	0.0860062	0.00466367	0.0152361	-0.107201	0.0827423	-0.069463	0.058367
	Across F0s			-0.0329778	-0.00705553	-0.0477339	-0.00629501	0.099317	0.0731183	0.0111598	0.0259219	0.0430241	0.0360537	0.138121	0.0720601	0.0583639	0.018492	-0.016075	-0.0804333	0.00803571	0.0261079	0.0665285	-0.00328105	0.147963	0.0555024	0.0587679	-0.0336251	0.0633787	0.0483074	0.0796984	0.101969	0.0450645	0.0320283	0.0442216	0.15861	0.11085	-0.0552451	0.0503126	-0.0274619	0.0725932	0.164429	0.00411122	0.224895	0.00132435	0.158751	0.121893	0.0532469	0.0467292	0.148342
Figure 5g
Distance-matched noise correlation: pure tones
A1	Distance matched			-0.124929	0.0651254	-0.0696861	-0.00339232	0.144218	-0.0131517	0.266665	-0.00234488	0.129983	-0.111328	0.113101	0.0655783	-0.142874	0.111266	0.00321565	-0.0119181	0.0102416	-0.0334206	-0.0679757	0.148053	0.00805579	-0.0180187	0.00904812	-0.0655178	0.205526	-0.00639937	-0.0163781	0.0867965	0.125168	0.186629	-0.0607169	0.046764	0.0236256	0.0529972	0.299483	0.0537217	0.0331509	0.05846	0.0330141	-0.0227323	-0.0271811	0.0242879	0.0587551	-0.0210934	0.0981069	-0.0341393
	Within F0			-0.0184809	0.0944332	0.0448444	0.012401	0.0288528	-0.0659067	-0.012853	0.0583319	0.0966096	0.0483564	0.11873	0.0946823	0.0258345	0.184352	0.346151	0.0554554	0.127656	-0.0488225	0.0780125	0.0947843	0.0438539	-0.0259127
	Across F0s			0.0710184	-0.0493675	0.0317821	-0.136983	-0.0732365	-0.0166348	0.230779	0.0467204	0.100424	-0.127856	-0.0679757	-0.0646476	-0.0113662	0.0212422	0.0138207	0.662138	0.329137	0.0651105	0.0475164	-0.00297704	0.0818902	-0.156745	0.0644751	0.0364438	-0.0856494	-0.121125	0.0209518	-0.05831	0.0559487	-0.23521	-0.0665252
A2	Distance matched			0.130834	0.226421	-0.0256281	-0.03242	-0.0335349	0.0247101	-0.0344961	0.0792227	-0.068942	0.0293252	-0.0312227	-0.080066	0.169754	0.0942474	0.465976	0.0198541	-0.0794438	0.140807	0.1593	-0.0740374	0.0213212	0.153166	0.0238005	0.196156	0.267135	0.0169278	0.133533	0.0430766	0.0669907	0.0117553	-0.000311325	-0.0329612	0.116937	0.0772222	0.0957744	0.0637074	0.032224	0.0276816	-0.00183037	-0.07734	0.046988	-0.0281873	0.281734	-0.0107224	-0.0172775	0.131157
	Within F0			0.0225201	-0.0605872	0.100759	-0.0212314	-0.0663344	0.0155436	0.0359387	0.0472964	-0.0304365	-0.0266059	-0.0402814	0.0534978	0.321578	0.104696	0.254433	0.207834	0.0994862	0.183813	0.275071	0.114855	0.273092	0.0334789	0.0120344	0.0231809	0.211449	0.230762	0.0387732	0.0859037	-0.0334336	0.285142	0.0054295	0.215287	0.169754	0.536449	0.0581473	-0.00137548	0.149772	0.043673	0.0154433	0.166132	0.103732	-0.0101784	0.306888	0.035825	-0.0938451	-0.0479592
	Across F0s			-0.0376022	-0.0983934	0.00637027	0.131063	0.0582435	0.133364	-0.00248526	0.00701974	0.183511	0.260021	0.144759	-0.0565578	0.0506141	0.216922	-0.129272	-0.120235	0.0198424	0.023311	0.00160562	0.344796	-0.00990825	-0.0362575	-0.144193	0.0883298	0.00112618	0.321805	0.179835	0.130295	0.332689	0.00878016	0.0974478	0.146795	-0.0560063	-0.0631686	0.0480051	-0.137218	0.143176	0.100287	0.0140706	0.052704	-0.00454389	0.127956	-0.0808728	-0.0657887	0.046328	0.00679369
[truncated: 5,000 more columns]

## Sheet: Figure 6
Figure 6 - A2 subnetworks exist only for sounds with harmonic regularity
Figure 6a
harmonic	1.35147	2.63618	1.569	1.73383	2.10317	1.32941	1.9862	2.05217	2.15719	1.9262	2.52354
nonharmonic	1.52109	2.95964	0.919188	0.876361	2.18229	1.04981	1.15542	1.78563	1.84742	1.46062	3.98187
Figure 6c
Normalized response magnitude - harmonic
A1
∆onset	-45 ms	0	0	0	0	1	1	0	0	0	1	1	1	0	1	0	0	0.967574	0.660518	0	0.968296	0	0.649447	0.979948	0	0	0	0	0	0	0	1	0	0	0	1	0	0	0	0	0	0	0.824114	0	0	0	0.411854	0	0
	-30 ms	0	0.825743	1	0	0	0.501775	0	0	0	0	0	0.615534	0	0.647825	0	0	1	0.636615	0	0.970462	0	0.634785	0.610993	0	0	0	0	0	1	0	0	0	1	0	0.57851	0	0	1	0	0	1	0	0	0	0.615444	1	0	0
	-15 ms	0	1	0	1	0	0.699463	0	0.855519	0	0	0	0.652702	0	0.468128	1	0	0.390428	0.606695	0.307022	0.86899	0	0.752521	1	0	1	1	0	0.629572	0.996898	0	0	0	0	0.927216	0	0	0	0	0	1	0	1	0	0	0	0	1	0
	0 ms	1	0.739881	0	0	0	0.691405	0	0	0	0	0	0.701298	0	0.334742	0	0	0.209109	1	1	1	1	1	0.865943	0	0	0	0	0.87174	0	0	0	0	0	0	0.778026	1	1	0	0	0	0.439289	0	0	1	1	0.355787	0	0
	15 ms	0	0.457014	0	0	0	0.615472	0	0	0	0	0	0.431432	0	0.16908	0	0.796831	0.270776	0.426817	0	0.927569	0	0.709616	0.39642	0	0	0	1	1	0	0	0	1	0	1	0	0	0	0	0.341427	0	0.449731	0	0	0	0.699937	0	0	0
	30 ms	0	0	0	0	0	0.829589	0.597798	0	1	0	0	0.335398	0.652935	0.196111	0	0	0.34751	0.391806	0	0.937524	0	0.630301	0.415146	0	0	0	0	0.220189	0	0	0	0	0	0	0.964468	0	0	0	1	0	0.422539	0	0	0	0	0	0	0
	45 ms	0	0	0	0	0.752186	0.938693	1	1	0	0.633179	0	0	1	0.198338	0	1	0.611184	0.366093	0	0.833463	0	0.97256	0.484376	1	0	0	0	0	0	1	0	0.357242	0	0	0	0	0	0	0.552525	0	0	0	1	0	0	0	0	1
A2
∆onset	-45 ms	0	0	0	0	1	0	0	0	0	0	1	1	1	0.810424	0	1	0	0.666123	0	0	0	0	1	0.726152	0.317766	0	0.391998	1	0	0	0	0	0.776077	1	0	0.259806	0	0	1	0.848629	0	0	0	0	0	0.555737	0	0.871969
	-30 ms	0	1	0	0	0.593629	0.332577	0	0	0	0	0.384973	0	0	0.950353	1	0	0	1	0	0	0	0	0	0	0.423903	0	0	0.758247	0	0	0	0	1	0.358211	0	0.277161	0	0	0	1	0	0	0	0	0	0.38332	0	0
	-15 ms	1	0	1	0	0	0.231494	1	0	0	0.522996	0	0.701595	0	0.905866	0	0	0	0	0	0	0	1	0.943485	0.418807	0.613266	1	0.340654	0.926005	0	0	1	0	0.629165	0.896514	0	0	0	1	0.803436	0.965094	0.408753	0.673857	0	0	0	0.443243	0	0
	0 ms	0	0	0	0	0	0	0.3839	1	0	0	0.68521	0.736421	0	1	0	0	1	0	0	0.763551	1	0.591387	0	0	0.921255	0	1	0.178172	0	0	0	1	0.997004	0.755458	0	0.234707	0	0	0	0.921684	0	0	0	0	1	0.457525	1	1
	15 ms	0	0	0.339898	1	0	0.669906	0	0	0	0	0	0	0	0.719532	0	0	0	0.563562	0	0.670771	0	0	0	0	0.835451	0	0.430197	0	1	1	0	0	0	0.661476	0	0.291633	0	0	0	0.770666	0	0	1	1	0	1	0	0
	30 ms	0	0	0	0	0	1	0	0	0	1	0.57556	0	0	0.808518	0	0	0	0	1	0.899001	0	0	0	0	1	0	0.657167	0	0	0	0	0	0	0.778925	0	0.311124	0	0	0	0.86375	0.336689	0	0.81206	0.646803	0	0.531927	0	0
	45 ms	0	0	0	0	0	0.651268	0	0	1	0.915226	0.280813	0	0	0.680723	0	0	0	0.765472	0.712425	1	0	0	0	1	0.842328	0	0.542154	0	0	0	0	0	0	0.698887	1	1	1	0	0	0.602665	1	1	0.968003	0.924801	0	0.640359	0	0
Coincidence Preference Index
Harmonic	A1	0.162442	0.476173	1	0.983302	-0.0548422	-0.149504	0.236335	0.542274	-1	-0.639971	0.158929	-0.00579325	0.0581034	-0.090851	-0.874823	-1	-0.554519	0.0651286	0.0358906	0.238244	0.352947	-0.96763	-0.318637	-0.166136	0.328811	0.261148	-1	-1	-0.65411	-0.302431	-0.128503	-0.248645	0.222035	0.244791	0.401721	0.436982	0.983017	0.530196	0.692852	0.970902	0.0149906	0.070097	0.0375761	0.0322455	0.656089	0.855929	0.378035	0.824629
	A2	-0.387481	-0.162238	-0.148509	0.371308	-0.95478	-0.809958	-0.480133	-0.329261	-0.703042	-0.790814	0.278883	-0.445191	1	1	0.456124	0.452311	0.853924	0.829201	-0.205196	-0.487093	0.280547	0.770252	0.809856	0.0869709	0.238048	0.0242175	0.756337	0.491875	0.0254551	0.0493917	0.163107	0.105878	-1	0.880344	0.676206	1	1	-0.942336	-0.899914	-1	0.608393	0.471812	0.0646856	-0.0814711	0.643009	0.676586	1	0.632496
Figure 6d
Normalized response magnitude - jittered
A1
∆onset	-45 ms	0	0	0.653996	0	0	0	0.760985	0	0.197643	0	0	0	0	0	0	0	0.463173	0	0	0.818077	1	0	0	0	1	0	1	0.513783	0.88912	0	0	0	0.849122	0	0	0	0	1	1	0	0	1	0	0.43727	0	0	0	0
	-30 ms	0	0	0	0	0	0	0.824112	0	0	0	0	1	0	0	1	1	0.266168	0	1	0	0.737694	0	0	0	0	0	0.518304	0.558363	0.948114	0	0	0.667358	1	0	0	0	0	0	0	0	0	0	0	1	0	0	0.48418	0
	-15 ms	1	0	1	0	1	0	0.791552	1	1	1	1	0	1	0	0	0	0.508101	0	0	0	0.705678	1	0	0	0	0	0	0.622077	0.888669	0	0	0.699771	0.44444	0	0	0	0	0	0	1	0	0	0	0.906562	0	0	0	1
	0 ms	0	0	0	1	0	0	0.376818	0	0	0	0	0	0	0	0	0	0.868858	0	0	0	0.208248	0	0	0	0.669062	0	0	1	1	0	0	1	0.494595	0	1	0	0	0	0	0	0	0	0	0	0	0	0.52213	0.859769
	15 ms	0	1	0	0	0	0	0.828386	0	0	0	0	0	0	0	0	0	1	0.860907	0	0	0.353144	0	0.828203	1	0	1	0.840214	0.749803	0.912509	0	0	0	0.736748	0	0	0	0	0	0	0.134029	0	0	0	0.818039	1	1	0	0
	30 ms	0	0	0	0	0	0	0.704171	0	0	0	0	0	0	0	0	0	0.2712	0.793298	0	1	0.261832	0	1	0	0	0	0.564112	0.562063	0.839638	0	0.68401	0	0.741543	0	0	0	0	0	0	0	1	0	0	0	0	0	0	0
	45 ms	0	0	0	0	0	1	1	0	0	0	0	0	0	1	0	0	0.271621	1	0	0	0.160056	0	0.5206	0	0	0	0.322513	0.356891	0.669458	1	1	0	0.611411	1	0	1	1	0.979356	0	0	0	0	1	0	0	0	1	0.670322
A2
∆onset	-45 ms	1	0	0.843494	0	0	0.539784	0	0	0.89764	0	1	0.662716	1	0.78725	0	0	0.175023	0	0	0	0	1	0	0	0	1	0	0.401604	0	0	1	0	0	0.870148	0	1	0	0	0	0.699993	0	0	0.803111	0.55469	0	0	0	0
	-30 ms	0.317952	1	1	0	0	0.296226	0.6112	0	0	0	0	0.599653	0	0.604982	0	0	0.593152	0	0	0	0	0	0	0	0	0	0	0.705915	0	0	0	0	0	0.766817	0	0.696943	0	0	0	0.372736	0	0	0.312508	0.457686	0	0	0	0
	-15 ms	0	0.78791	0.591892	0	1	0.46694	0	0	0	0	0	0.527988	0	0	0	0	1	1	0	0	0	0	0	0	1	0	0	0.571806	0.784642	0	0	1	0	1	1	0.801292	0	0	1	0.647803	0	0	0.565029	0	0	0	0	0
	0 ms	0	0	0	0	0	0.483538	1	0	1	0	0	1	0.629378	1	1	1	0.208824	0	0	1	1	0	0.983125	0.478065	0	0	0	0.697414	1	1	0.421402	0	1	0	0	0.539192	1	0.776567	0.724656	0.373211	0	1	0.764329	0.433192	0	0	0	0
	15 ms	0	0	0	0	0	0.784678	0	1	0	0	0	0	0	0.663461	0	0	0.559281	0	1	0	0	0	0.923193	1	0	0	1	0.446989	0	0.371046	0	0	0	0	0	0	0	0	0	0.474092	0	0	0.901943	1	0	0.56875	0	1
	30 ms	0	0	0	0.856416	0	0.867742	0	0	0	1	0	0	0	0.682758	0	0	0	0	0	0	0	0	0	0	0	0	0.288095	1	0	0	0	0	0	0	0	0.789937	0	0	0	0.63538	0	0	1	0.945141	1	1	1	0
	45 ms	0	0	0	1	0	1	0	0	0	0	0	0	0.675801	0.824966	0	0	0.374669	0	0	0	0	0	1	0	0	0	0	0.550117	0	0	0	0	0	0	0	0.39529	0	1	0	1	1	0.541223	0.822211	0.981066	0	0.820093	0.705948	0
Coincidence Preference Index
Jittered	A1	-1	-1	-1	0.870239	1	0.736667	1	-1	-0.372457	-0.354968	-0.374682	-0.302827	-1	-1	-0.838099	-1	-0.505857	-0.319281	-0.555214	-0.858381	0.530992	0.261996	-0.0701722	0.524234	-0.77482	-0.757951	-0.602692	-1	-0.559703	-0.544278	-0.258103	-0.113989	-0.274648	-0.885101	-0.912197	0.611235	0.322175	-0.151854	-0.00233644	0.821624	-1	-0.653388	-0.770978	-0.676988	0.283398	0.232987	0.142986	0.280358
	A2	-0.162962	-1	-1	-0.792326	-0.672576	-0.230324	-1	0.240216	0.0174624	-0.237452	-0.284326	0.241311	0.654667	1	1	-0.570677	0.0603952	0.193222	0.679057	0.235257	-0.352942	0.250271	0.308911	0.87834	0.80171	0.0675163	-0.00470993	0.475567	0.452407	0.24612	0.227132	0.202312	0.188525	1	0.287294	0.555161	0.430962	0.499522	0.33945	0.579679	0.854306	-0.479226	-0.6545	-0.456261	0.506774	-1	-1	1
Figure 6f
Fraction of coincidence-preferring cluster
	A1	A2
Harmonic	10.8844	25
Jittered	10.5263	27.2059
Figure 6h
Overlap count		11
Figure 6i
A2 spatial clustering of coincidence-preferring cells
All cells
46.4397	35.3455	171.087	134.431	73.4312	135.784	305.481	187.896	251.442	159.224	316.28	157.361	432.492	289.916	194.746	285.396	356.549	437.615	364.987	315.047	496.386	474.224	548.685	462.912	576.676	608.145	510.412	665.531	636.954	132.688	68.9137	144.101	257.919	93.1277	146.542	319.725	148.529	222.069	252.092	318.995	406.591	236.112	258.703	439.655	457.612	590.715	669.152	639.082	105.4	58.0769
Continued
109.413	196.211	68.9454	94.611	190.994	110.271	268.692	418.878	102.939	248.997	66.1774	171.63	204.28	109.767	175.938	240.436	114.954	85.3698	150.419	79.5566	41.882	94.6847	148.756	28.7967	205.203	107.594	260.353	132.782	85.9322	155.734	155.62	204.311	68.1026	39.3958	354.005	190.821	181.278	164.76	241.928	201.441	105.665	264.436	79.8344	301.911	414.797	274.585	303.68	124.061	97.381	70.0347
Harmonic
64.5977	256.632	271.281	122.46	41.5753	92.3593	119.667	96.536	48.9152	57.4314	72.7967	17.8363	69.7222	91.61	131.396	90.4869	94.7413	98.985	25.1927	29.2081	188.627	131.857	117.265	163.278	85.7961	216.201	160.786	146.384	188.81	111.11	65.5156	97.2574	41.618	107.286	33.1894	65.7354	66.0481	98.0491	74.7122	77.733	104.339	191.037	139.669	196.037	94.8432	130.667	91.6983	140.398	53.4024	181.736
Jittered
136.129	59.1499	172.121	97.2211	60.9542	148.579	80.5115	41.8526	98.4259	253.853	123.985	105.31	146.477	261.027	120.779	131.565	293.271	99.8508	168.122	222.382	369.789	69.5768	88.8656	17.5428	150.74	62.5211	88.875	78.8138	98.422	165.682	189.769	80.1114	111.448	75.8491	122.561	41.5753	92.3593	119.667	48.9152	57.4314	141.785	98.1089	69.7222	91.61	90.4869	94.7413	142.37	60.1401	29.2081	131.857
Har vs Jit
188.399	168.814	30.5581	185.512	146.519	262.196	51.3658	210.309	88.5789	226.465	168.422	228.883	353.064	68.1044	20.3438	97.7632	149.849	208.097	112.288	159.62	164.903	97.9907	190.629	36.1406	87.3656	111.179	126.435	96.3008	190.484	220.971	184.949	219.086	266.449	232.32	102.566	130.693	246.326	118.708	57.6197	213.629	334.743	209.875	189.635	298.454	402.129	329.204	393.526	372.073	35.5509	79.0059
Figure 6j
A2 Distance-matched noise correlation: harmonics
Distance matched			-0.0169579	0.0401553	0.156246	0.0877366	0.0914336	-0.0648487	0.017733	0.0879433	0.257778	0.0268639	-0.0097607	-0.0461268	-0.0259043	0.494871	0.0701871	-0.0174033	-0.0159329	-0.0108493	0.272959	0.11252	0.0774119	-0.0265171	-0.0321226	0.00838809	0.0836496	0.150395	-0.0802165	-0.0478753	-0.0254581	-0.102963	-0.0189102	0.0483217	-0.107134	0.144257	0.0741032	-0.149353	-0.104918	-0.102661	0.0592363	-0.00946033	0.29162	-0.0334317	0.0144729	0.147523	-0.0453338	0.0872856	0.150762
Harmonic			0.177668	-0.154468	-0.00236234	0.027002	0.0347409	0.0631215	0.0843035	0.0269574	-0.0159469	0.0103254	0.0141737	0.0176905	0.314797	0.147042	0.23733	0.28288	0.225799	0.0953861	0.514177	0.101955	0.156584	0.332066	0.0577665	0.0908621	0.243488	0.338066	0.105934	0.0662289	0.00135048	0.308921	0.140434	0.143494	0.0959181	0.481097	0.233657	0.179849	0.303617	-0.0668613	0.224018	0.277601	0.0065087	0.481689	0.034784	0.281797	0.246116	-0.182609	0.269368
Jittered			0.0231872	0.0523725	-0.042967	-0.143552	-0.195182	0.388345	0.0168448	-0.0051282	0.0060765	0.0665811	-0.038323	-0.11201	0.0617997	0.060674	0.124161	0.0720909	0.0698788	-0.150872	-0.0254486	-0.00267735	0.103159	0.133285	0.144765	0.125956	0.345159	0.2044	0.0804728	-0.0982622	0.100929	0.0642574	0.0778181	-0.111887	-0.0624226	-0.0890508	0.0195851	0.0347409	0.0631215	0.0843035	-0.0159469	0.0103254	0.157683	0.102521	0.314797	0.147042	0.28288	0.225799	0.0791244
[truncated: 5,000 more columns]

## Sheet: Figure 7
Figure 7 - Responses to harmonic sounds exhibit nonlinear summation of component pure tones
Figure 7c
Linearity index - 2P imaging					* NaN = no response for both component frequencies and harmonic sound
A1		cell-F0 pairs
∆onset	-45 ms	-0.12391	0.302768	NaN	-0.0195302	0.206803	1	0.204216	NaN	NaN	NaN	-0.651281	-0.430186	-0.195304	0.461951	-0.192474	NaN	NaN	0.32088	1	NaN	NaN	-0.331357	-1	-1	-0.436201	NaN	NaN	-1	NaN	0.447433	NaN	-1	NaN	-1	-1	-0.199427	-0.330612	-0.350799	-0.127695	0.555309	NaN	-1	0.0633865	-0.0342278	1	-0.233476	-0.190757	-0.241755
	-30 ms	-0.467507	NaN	-0.139275	0.166898	-0.131085	NaN	NaN	NaN	NaN	NaN	-1	NaN	-0.342934	NaN	-0.399169	0.650042	NaN	NaN	1	NaN	NaN	-0.553247	-0.455311	0.090093	-1	NaN	NaN	-1	NaN	NaN	NaN	-1	NaN	-1	-0.74604	-0.48695	NaN	-0.400545	-0.0871493	0.299861	0.175744	-1	NaN	-0.0070653	NaN	0.115423	-0.276454	-0.297313
	-15 ms	-1	0.245814	-0.189305	NaN	-1	NaN	0.0630749	NaN	NaN	NaN	-1	-0.382362	-0.143928	0.277376	-1	NaN	NaN	NaN	1	NaN	NaN	-1	-1	-1	-1	NaN	NaN	-1	NaN	0.208112	0.224719	-1	NaN	-1	-1	-1	NaN	-0.437245	-0.330405	0.233131	NaN	-1	NaN	-1	NaN	-1	-0.310296	-0.138822
	0 ms	-0.196715	0.190106	-0.0205733	-0.0156103	0.060323	NaN	0.411895	1	0.788827	NaN	-0.584097	NaN	-1	0.270811	-0.396981	NaN	NaN	NaN	NaN	0.678646	-0.0684399	-1	-1	-1	-0.126572	NaN	NaN	-0.252101	NaN	0.184262	NaN	-0.022614	NaN	-1	-1	-0.290541	NaN	-0.38781	-0.233264	0.300281	NaN	-1	-0.0200907	-1	NaN	-0.194224	-0.237685	0.212171
	15 ms	-1	0.192181	NaN	NaN	-0.201896	NaN	NaN	NaN	NaN	NaN	-1	0.0979427	0.150311	NaN	-1	NaN	NaN	NaN	NaN	NaN	NaN	-1	-1	-0.114885	-1	NaN	NaN	-1	NaN	NaN	NaN	-1	-0.173755	-1	-1	-1	-0.454512	-0.443675	-0.34154	0.328633	NaN	-1	NaN	-1	NaN	-1	-0.113438	-0.507466
	30 ms	-0.345536	0.356679	NaN	NaN	-1	NaN	0.265728	NaN	NaN	NaN	-1	0.285848	0.207213	0.229994	-1	NaN	NaN	NaN	NaN	NaN	NaN	-0.539693	-1	0.133109	-1	0.393248	NaN	-1	NaN	NaN	NaN	-1	NaN	-0.241921	-1	-0.452484	-0.341005	-0.481498	-0.244482	0.351428	NaN	-1	NaN	-0.072772	NaN	-1	-0.181438	-0.587483
	45 ms	-1	NaN	0.0708298	NaN	0.0577024	NaN	0.0373026	NaN	NaN	-0.472956	-0.590997	0.315097	0.18356	0.33747	-0.304414	NaN	0.85563	NaN	NaN	NaN	NaN	-1	-1	-1	-1	NaN	0.189957	-1	1	NaN	NaN	-1	NaN	-1	-1	-1	NaN	-0.304825	-0.0518724	0.416969	0.264256	0.0451436	NaN	0.193526	NaN	-1	-0.336639	-0.351471
A2		cell-F0 pairs
∆onset	-45 ms	0.307623	NaN	NaN	NaN	-1	NaN	-0.542645	NaN	NaN	-1	NaN	NaN	NaN	NaN	NaN	-0.158203	-0.0870394	-1	NaN	-0.0625959	0.243092	NaN	NaN	NaN	-0.453741	-0.197656	-1	-1	-1	NaN	NaN	NaN	NaN	NaN	NaN	NaN	0.230222	0.171944	-1	-0.249337	NaN	-1	NaN	NaN	-0.120484	-0.496617	NaN	NaN
	-30 ms	0.222552	NaN	NaN	NaN	-1	NaN	0.1061	NaN	NaN	-1	NaN	NaN	NaN	NaN	NaN	NaN	-0.0241315	-1	NaN	-0.230206	-0.286891	NaN	NaN	NaN	-0.454244	-0.241314	-1	-1	-1	NaN	NaN	NaN	NaN	NaN	NaN	0.240563	NaN	-0.298603	-1	NaN	NaN	-1	NaN	0.413182	-0.292868	NaN	NaN	NaN
	-15 ms	0.296295	NaN	-0.332665	NaN	-1	1	-0.445881	NaN	NaN	0.744608	NaN	NaN	NaN	NaN	NaN	NaN	-0.520456	-0.334666	NaN	-0.158423	-0.363841	NaN	NaN	NaN	-0.467236	-0.278124	-1	-1	-1	NaN	NaN	NaN	NaN	NaN	NaN	0.120887	NaN	-0.546348	-0.293003	NaN	NaN	-0.0970466	NaN	NaN	-1	NaN	NaN	NaN
	0 ms	NaN	1	NaN	0.723717	-0.311553	NaN	0.111686	NaN	1	0.822989	1	1	0.00191261	0.641515	1	NaN	0.0355141	-0.186853	NaN	-0.413639	-0.288998	NaN	NaN	NaN	-0.587058	-1	-1	-1	-0.169095	0.473445	NaN	NaN	1	0.706593	NaN	0.403762	NaN	-0.166945	0.545832	NaN	0.659445	-1	NaN	NaN	-0.313775	-0.11643	NaN	NaN
	15 ms	NaN	NaN	0.307958	NaN	-1	1	NaN	NaN	NaN	-1	NaN	NaN	0.192402	0.827814	NaN	NaN	-0.26428	-1	NaN	-0.295382	-1	-0.289651	NaN	NaN	-0.646184	-1	0.452522	-1	-1	NaN	NaN	0.0538055	1	NaN	0.858278	0.234602	NaN	-0.268242	-1	NaN	NaN	-1	NaN	0.471808	-0.260301	NaN	1	0.192898
	30 ms	NaN	NaN	NaN	NaN	0.20449	1	NaN	0.682363	NaN	-1	NaN	NaN	0.322884	0.415256	NaN	NaN	-0.410664	-1	0.977925	-1	-0.443802	NaN	-0.115883	NaN	-0.450501	-1	-1	-1	-0.0365928	NaN	0.158673	NaN	NaN	NaN	0.851177	NaN	NaN	-1	-1	NaN	NaN	-1	0.288972	0.312277	-1	NaN	NaN	NaN
	45 ms	NaN	NaN	NaN	NaN	-1	NaN	NaN	NaN	NaN	-1	NaN	NaN	NaN	0.218863	NaN	NaN	-0.725034	-0.211635	NaN	-1	-1	-0.254534	NaN	0.0689861	-0.668742	-0.177346	-1	-0.366129	-0.385016	0.108016	NaN	NaN	1	NaN	NaN	0.214108	NaN	-0.430752	-0.196235	NaN	NaN	-1	0.258426	0.368512	-0.381372	NaN	NaN	NaN
Figure 7d
Linearity index across cells
A1
coincident		-0.196715	0.190106	-0.0205733	-0.0156103	0.060323	0.411895	1	0.788827	-0.584097	-1	0.270811	-0.396981	0.678646	-0.0684399	-1	-1	-1	-0.126572	-0.252101	0.184262	-0.022614	-1	-1	-0.290541	-0.38781	-0.233264	0.300281	-1	-0.0200907	-1	-0.194224	-0.237685	0.212171	-0.152138	0.359569	-0.127014	-1	-0.424054	-0.325583	-0.389966	-0.436533	0.577564	0.00513161	0.445983	0.191417	0.189591	0.143678	1
shifted		-0.467507	-0.139275	0.166898	-0.131085	-1	-0.342934	-0.399169	0.650042	1	-0.553247	-0.455311	0.090093	-1	-1	-1	-1	-0.74604	-0.48695	-0.400545	-0.0871493	0.299861	0.175744	-1	-0.0070653	0.115423	-0.276454	-0.297313	-0.213621	0.45417	0.910746	-0.460074	-0.479023	-0.555321	0.213433	0.0396746	-0.658504	-0.220606	0.177249	-0.0535634	0.140277	-0.135451	-0.0315524	0.181601	-0.417838	-1	-0.177784	-0.259785	0.159903
A2
coincident		1	0.723717	-0.311553	0.111686	1	0.822989	1	1	0.00191261	0.641515	1	0.0355141	-0.186853	-0.413639	-0.288998	-0.587058	-1	-1	-1	-0.169095	0.473445	1	0.706593	0.403762	-0.166945	0.545832	0.659445	-1	-0.313775	-0.11643	-1	0.595162	0.173346	-0.0883237	-0.516976	-0.401192	0.0806027	-0.0196866	-0.277071	-0.138306	-0.37774	0.522388	1	0.597208	0.511253	0.815319	0.652197	0.512182
shifted		0.222552	-1	0.1061	-1	-0.0241315	-1	-0.230206	-0.286891	-0.454244	-0.241314	-1	-1	-1	0.240563	-0.298603	-1	-1	0.413182	-0.292868	-1	-1	-1	-0.415572	-0.28596	-1	-1	-0.309663	0.0574266	-0.213848	-1	0.0400043	-0.3161	-0.275975	-0.256895	-0.217735	0.490118	-1	-0.539557	-0.424505	-0.307846	-0.177493	1	-0.0739088	-0.184712	0.685191	0.569925	-1	0.253388
Figure 7g
Linearity index - whole cell recording (EPSCs)
A1		cell-bestF0 pair
∆onset	-45 ms	-0.0084717	-0.430907	-0.347175	-0.697538	-0.219217	-0.51133	-0.165155	-0.319775	-0.359699	-0.256517	-0.566746
	-30 ms	0.113135	-0.853652	-0.495535	-0.703767	-0.758582	-0.57015	-0.368057	-0.405821	-0.480785	-0.337385	-0.546874
	-15 ms	0.107823	-0.677464	-0.459177	-0.466101	-0.613738	-0.508587	-0.318132	-0.401258	-0.484549	-0.476025	-0.51472
	0 ms	-0.188585	-0.682898	-0.493658	-0.497417	-0.315662	-0.484737	-0.25825	-0.365007	-0.556409	-0.252774	-0.25379
	15 ms	-0.280698	-0.468108	-0.313348	-0.487559	-0.0616398	-0.325352	-0.415741	-0.495989	-0.156432	-0.646555	0.00670752
	30 ms	0.153564	-0.28547	-0.478636	-0.356062	-0.0952505	-0.242322	-0.234681	-0.362482	-0.54417	-0.546335	-0.590616
	45 ms	0.160929	-0.219611	-0.308333	-0.262608	-0.119361	-0.239474	-0.235675	-0.392176	-0.46024	-0.575635	-0.40277
A2		cell-bestF0 pair
∆onset	-45 ms	-0.259429	-0.241705	-0.452993	0.46724	-0.43058	-0.0600341	-0.773485	0.0684634	-0.413161	-0.277157	-0.0679222	-0.0318266	0.447166	-0.521861	-0.0349016
	-30 ms	-0.288481	-0.426762	-0.444652	0.666256	-0.248465	-0.1782	-0.762795	-0.489778	-0.542683	-0.273474	0.188657	0.0797397	-0.339263	-0.440915	-0.35783
	-15 ms	-0.518834	-0.306094	-0.85453	0.254589	-0.200097	-0.187972	-0.512351	-0.204072	-0.383762	-0.113975	0.112317	-0.537509	-0.632559	-0.48933	-0.293892
	0 ms	-0.365697	-0.286837	-0.411373	0.427187	-0.533902	-0.25562	-0.364529	-0.0490965	-0.329919	-0.14962	0.085096	-0.0381982	0.259261	-0.358455	0.395526
	15 ms	-0.417325	-0.625945	-0.660748	-0.0726741	-0.699254	-0.259192	-0.755895	-0.228727	-0.475108	0.0704566	-0.160081	0.33175	-0.0261522	-0.228976	0.406263
	30 ms	-0.58084	-0.569969	-0.526214	-0.771455	-0.563082	-0.187272	-0.390498	-0.385256	-0.340416	-0.0603976	-0.102475	-0.092137	0.0844116	-0.163851	0.264901
	45 ms	-0.324757	-0.664547	-0.744575	0.272229	-0.538771	-0.210664	-0.755614	-0.052744	-0.478271	0.110255	-0.0729881	0.235202	0.383008	-0.219774	-0.0809261
Figure 7h
Linearity index across cells
A1
coincident		-0.188585	-0.682898	-0.493658	-0.497417	-0.315662	-0.484737	-0.25825	-0.365007	-0.556409	-0.252774	-0.25379
shifted		0.0235	-0.5712	-0.4367	-0.5034	-0.3823	-0.4116	-0.3342	-0.4164	-0.4165	-0.5016	-0.4114
A2
coincident		-0.365697	-0.286837	-0.411373	0.427187	-0.533902	-0.25562	-0.364529	-0.0490965	-0.329919	-0.14962	0.085096	-0.0381982	0.259261	-0.358455	0.395526
shifted		-0.4514	-0.4822	-0.6215	0.0192	-0.4277	-0.2032	-0.6054	-0.327	-0.4355	-0.0943	0.0096	-0.0545	-0.2284	-0.3308	0.0049
[truncated: 1,356 more columns]

## Sheet: Figure 8
Figure 8 - A2 inactivation impairs performance of a harmonics discrimination task
Figure 8c
CR rate
	Day 1	Day 2	Day 3	Day 4	Day 5	Day 6	Day 7	Day 8	Day 9	Day 10	Day 11	Day 12	Day 13	Day 14
mice	0.135802	0.428571	0.512605	0.789474	0.610169	0.878981	0.931034	0.883333	0.790541	0.553459	0.942446	0.756614	0.563758	0.714286
	0.038835	0.0149254	0.206186	0.341772	0.604938	0.735537	0.785714	0.887218	0.782609	0.602273	0.41844	0.628931	0.5	0.588235
	0.0196078	0.001	0.0625	0.132353	0.284314	0.457447	0.478261	0.579439	0.756098	0.830065	0.877005	0.863248	0.748031	0.666667
	0.28125	0.0675676	0.291139	0.458333	0.630252	0.764151	0.884615	0.923664	NaN	NaN	NaN	NaN	NaN	NaN
	0.001	0.0227273	0.164557	0.381579	0.272727	0.564516	0.680412	0.642857	0.864198	0.81	0.80597	0.852459	0.875	0.753425		* NaN = mice learned task before 14 days and were tested
	0.0222222	0.164557	0.0697674	0.358491	0.2	0.790476	0.792208	0.914634	0.939759	0.946667	0.977011	0.91453	0.934959	0.797619
	0.001	0.0185185	0.0307692	0.0655738	0.134328	0.707865	0.747826	0.782178	0.814286	0.712644	0.8	0.706667	0.70297	0.78022
	0.243386	0.229885	0.346154	0.452514	0.790155	NaN	NaN	NaN	NaN	NaN	NaN	NaN	NaN	NaN
	0.111111	0.154545	0.23913	0.7125	NaN	NaN	NaN	NaN	NaN	NaN	NaN	NaN	NaN	NaN
	0.0615385	0.462366	0.835616	0.804124	0.878788	0.906593	0.738636	0.861905	0.697761	NaN	NaN	NaN	NaN	NaN
	0.134328	0.0246914	0.434343	0.722973	0.857143	0.801527	0.908497	0.84492	0.818627	0.943089	0.693694	0.286585	0.0916667	0.672619
	0.114754	0.25	0.666667	0.948529	0.945	0.957746	0.94012	0.970149	0.988636	0.920354	0.943396	0.923077	0.958621	0.705882
	0.0238095	0.0204082	0.091954	0.23913	0.263889	0.363636	0.319588	0.602151	0.794118	0.781457	0.769231	0.82243	0.824561	0.793103
	0.136364	0.615385	0.893617	0.946903	0.888889	0.870968	0.859649	0.907801	0.956522	NaN	NaN	NaN	NaN	NaN
	0.0757576	0.1	0.04	0.0833333	0.444444	0.805085	0.5125	0.673469	0.841379	0.8	0.877698	0.831776	0.85124	0.782258
	0.0227273	0.0147059	0.0909091	0.493827	0.551724	0.511111	0.659091	0.704082	0.738739	0.913295	0.868263	0.95977	0.905063	0.887324
	0.0471698	0.327586	0.81	0.890909	0.969925	0.92068	NaN	NaN	NaN	NaN	NaN	NaN	NaN	NaN
	0.0789474	0.231293	0.533333	0.820755	0.909483	NaN	NaN	NaN	NaN	NaN	NaN	NaN	NaN	NaN
	0.104712	0.725	0.906383	NaN	NaN	NaN	NaN	NaN	NaN	NaN	NaN	NaN	NaN	NaN
dprime
	Day 1	Day 2	Day 3	Day 4	Day 5	Day 6	Day 7	Day 8	Day 9	Day 10	Day 11	Day 12	Day 13	Day 14
mice	1.46591	2.05897	2.29858	3.89483	3.36999	3.60544	3.16097	4.28205	2.37302	2.71876	3.8944	2.52561	2.47346	2.59105
	0.75682	0.918167	0.755916	1.30061	2.48767	3.12735	2.75427	3.02462	2.51658	2.0496	1.76721	3.41926	2.40004	2.18029
	0.0727668	-0.615493	1.55611	0.935647	1.58067	2.98336	2.56779	2.54149	2.65732	2.64288	3.15575	3.01254	2.62827	2.48722
	1.18673	0.63389	1.43571	1.92344	2.88502	2.33958	3.75088	3.60808	NaN	NaN	NaN	NaN	NaN	NaN
	0	1.08981	2.11433	1.74686	1.581	2.10711	2.40961	2.35683	2.81917	2.15945	2.77765	2.5766	3.17842	2.57482
	0.0355162	0.905774	0.880982	1.48968	1.28193	2.33418	2.1971	2.85825	2.89129	3.20351	3.57954	3.33969	4.60401	3.21467
	0	0.348829	1.22063	0.659507	1.98407	3.63739	2.69395	2.75008	2.7593	2.32995	2.79293	2.22807	2.53339	3.06576
	0.553895	0.897466	1.08781	1.82537	2.46376	NaN	NaN	NaN	NaN	NaN	NaN	NaN	NaN	NaN
	0.365639	0.805389	1.30998	2.39161	NaN	NaN	NaN	NaN	NaN	NaN	NaN	NaN	NaN	NaN
	0.583818	1.98516	2.47769	2.90394	3.24795	3.23801	1.89631	2.82253	2.17624	NaN	NaN	NaN	NaN	NaN
	0.861737	0.194772	2.38343	2.00835	2.68271	3.16004	3.58714	3.30143	3.17637	3.44629	1.47377	1.11504	0.300198	3.06947
	0.849358	1.0007	3.02664	3.61151	3.88191	3.87112	3.747	3.13172	3.47962	3.89617	3.50799	2.78707	3.54681	2.42657
	1.10948	0.374999	0.748895	0.320854	1.23133	1.30804	1.79812	2.58338	3.91102	2.7317	3.17319	3.39461	3.15441	3.11419
	1.99343	2.87774	3.36384	4.17722	3.65483	3.68718	3.56746	3.09616	4.07188	NaN	NaN	NaN	NaN	NaN
	1.06128	0.577696	0.509503	1.0374	1.5642	2.48997	2.22902	2.41741	2.645	3.03097	3.68268	3.42628	3.26836	3.00895
	-0.0740204	0.242467	0.934028	2.18765	1.58579	1.80171	3.50022	3.62641	2.71717	3.21706	3.71251	4.06678	3.50217	4.30265
	0.496161	1.85036	2.3141	2.80582	3.7136	3.83564	NaN	NaN	NaN	NaN	NaN	NaN	NaN	NaN
	0.24851	1.76969	1.61777	2.6367	2.76819	NaN	NaN	NaN	NaN	NaN	NaN	NaN	NaN	NaN
	1.83508	3.02096	3.1996	NaN	NaN	NaN	NaN	NaN	NaN	NaN	NaN	NaN	NaN	NaN
Figure 8g
Hit + FA Rate (%) for representative mice
Shift (ms - neg)		0	15	30	45	60	75
A1	control	97.7273	41.1765	6.25	16.6667	0	3.57143
	LED	95.4545	36.3636	33.3333	0	0	16.6667
A2	control	93.6709	10.5263	12.5	15	4.54545	15.7895
	LED	87.5	71.4286	14.2857	14.2857	0	0
Figure 8h
Hit Rate across mice
A1	control	98.7179	97.7273	93.4211	94.5205	98.7654	94.4444	87.9518	94.6429	96.0784
	LED	96.5517	95.4545	97.3684	83.7838	100	92.6829	87.8788	90	92.8571
A2	control	93.6709	100	95.3488	94.8052	100	100	96.3855	96.6102	96.4912	98.4127
	LED	87.5	100	100	97.0588	100	100	94.2857	100	100	100
Figure 8i
Fit line slope across mice
A1	control	0.24569	0.139035	0.149712	0.188977	0.132364	0.136045	0.167969	0.101481	0.224021
	LED	0.288208	0.193583	0.312723	0.117112	0.170407	0.0198918	0.20109	0.21216	0.376099
A2	control	0.121999	0.100592	0.181271	0.0769398	0.113881	0.243114	0.176889	0.0857559	0.392212	0.103238
	LED	0.0975623	0.147673	0.251288	0.0669662	0.0166197	0.236368	0.27639	0.195851	0.236799	0.138423
Figure 8j
Half-max ∆onset (ms) across mice
A1	control	20.3769	12.5176	24.2938	18.9422	8.72033	10.2714	41.8826	14.7582	25.4249
	LED	14.8555	12.5807	18.7305	29.4471	10.0067	15.2984	40.5488	9.01171	34.385
A2	control	6.60665	23.3133	20.2831	14.467	16.7828	27.4299	21.5071	20.1892	26.5124	16.6058
	LED	19.6162	25.6802	17.4864	18.6793	15.2491	48.5246	34.1646	26.339	55.5936	20.9302

## Sheet: Supplementary Figure 1
Supplementary Figure 1 - Additional analyses for mapping harmonic responses
Supplementary Figure 1e
Vocalization / tone ratio values
males	A1	0.790591	0.71299	1.03413	1.14158	1.00053	1.01247	0.825309	0.942541	1.12582	1.10229	1.08934	0.766298	0.856214	1.1871	0.784533
	VAF	1.16196	0.882814	0.961167	0.902293	1.12884	1.05039	1.08541	1.04162	1.2953	1.08657	1.22749	0.824886	0.81916	1.2762	0.759951
	AAF	1.34568	1.18772	1.33691	1.97346	1.84203	1.55571	1.18855	1.37087	2.00311	1.44492	1.33792	0.989532	1.20262	2.94472	1.12867
	A2	2.07983	1.99368	1.54723	2.63118	2.69403	1.84823	1.64726	1.78866	2.63299	1.7798	1.84631	1.48283	1.64703	2.97768	1.51976
females	A1	0.817923	0.788569	0.815169	1.02473	0.929942	0.824986	1.47242	0.746578	1.10825	1.36222	1.3753
	VAF	0.77747	0.902899	0.753238	1.16082	0.901766	0.874962	1.6128	0.964796	1.17322	1.34314	1.49732
	AAF	1.21499	1.42279	1.02287	1.31743	1.51338	1.38375	2.1343	1.14068	1.34228	1.83825	2.01581
	A2	1.52773	1.988	1.56001	1.79872	1.71726	2.19998	2.25463	1.54079	1.48016	2.7721	2.13166

## Sheet: Supplementary Figure 2
Supplementary Figure 2 - Optogenetic inactivation of inhibitory neurons does not change coincidence preference in A1.
Supplementary Figure 2a
Coincidence preference index vs spontaneous firing rate change - SOM cell inactivation, A2
CI change				-0.130009	-1.3913	1.88235	-0.506557	0.0138465	-0.105267	0.463768	-0.276262	0.115929	0.53908	-0.00625992	-1.0425	-0.712101	-1.72973	-0.974901	-0.286251	-0.597154	-0.467472	-0.2138	-0.119109	0.163328	0.407195	-0.494296	-0.301382	-0.687809	-0.213932	-0.550542	0.0451699	-0.161842	-0.0840427	-0.0289855	0.0504401	-0.136038
spontaneous firing rate change				17.828	17.828	17.828	17.828	17.828	-2.6969	-2.6969	-2.6969	-2.6969	-2.6969	-2.6969	-2.6969	33.7838	33.7838	33.7838	33.7838	33.7838	33.7838	37.7931	37.7931	37.7931	37.7931	37.7931	37.7931	37.7931	50	50	10.8968	10.8968	10.8968	10.8968	10.8968	10.8968
Supplementary Figure 2b
Coincidence preference index vs spontaneous firing rate change - PV cell inactivation, A2
CI change				-0.458874	-0.416807	-0.225021	-0.361736	0.485981	0	-0.584718	-1.25508	0.246185	0.130176	0.0736429	0.338119	0.378953	0.450737	0.132786	0.336726	-0.0541135	0.428685	-0.0209655	-0.0135111	-0.406095	-0.41156	0.0809103	0.0430108	-0.122594	0.0229376	-0.219704	0.0806957	0.177974	0.167521	0.276665	-0.11463	0.141844	-0.257704	0.0158462	-0.361715	-0.452576	0.0362729	-0.134861	-0.18214	-0.131777	-0.18387	0.0471327	NaN	-0.535465	0.0947214
spontaneous firing rate change				2.04372	2.04372	2.04372	2.04372	2.04372	2.04372	2.04372	2.04372	82.8724	82.8724	82.8724	82.8724	82.8724	82.8724	82.8724	82.8724	82.8724	82.8724	21.8557	21.8557	21.8557	21.8557	21.8557	21.8557	21.8557	56.6607	56.6607	56.6607	56.6607	56.6607	56.6607	56.6607	56.6607	56.6607	65.6716	65.6716	65.6716	65.6716	137.297	137.297	137.297	137.297	137.297	137.297	137.297	137.297
Supplementary Figure 2c
Normalized magnitude - SOM cell inactivation, A1 (all units)
Control
∆onset	-45 ms	0.54386	0.864583	0.725225	0.265306	1	0.769231	0.714286	0	0.679739	0	0.0555556	0.897727	0.784314	1	0.15942	0.142857	0	0.820513	0.236364	1	1	0.5	1	0.315789
	-30 ms	0.982456	0.822917	0.990991	1	0.628205	0.666667	1	0.923077	0.72549	0.472973	0.166667	1	0.705882	0.710145	0.0869565	1	1	0.74359	0	0	0.6875	0	0.798701	0.473684
	-15 ms	1	0.84375	1	0.571429	0.435897	0.205128	0.811688	0.230769	1	0.743243	0.833333	0.431818	0.0784314	0.797101	1	0	0	0.230769	0	0	0	0	0.642857	0.373684
	0 ms	0.842105	1	0.923423	0.734694	0.423077	1	0.909091	0.615385	0.614379	0	0.166667	0.897727	0.588235	0.144928	0	0.309524	0.388889	1	0	0.71875	0.5	0	0.441558	0.294737
	15 ms	0.719298	0.770833	0.603604	0.204082	0.230769	0	0.707792	0	0.555556	0.243243	0.0555556	0.602273	0	0.347826	0.449275	0.595238	0	0.512821	0.0909091	0	0	0.45	0.279221	0.736842
	30 ms	0.508772	0.385417	0.626126	0.346939	0.576923	0.307692	0.538961	1	0.352941	1	0	0.806818	1	0.15942	0.173913	0.380952	0	0.358974	0.127273	0.3125	0.1875	0.1	0.311688	1
	45 ms	0.596491	0.260417	0.509009	0	0.371795	0.0769231	0.207792	0.0769231	0.666667	0.432432	1	0.409091	0.470588	0	0	0.785714	0	0.897436	1	0.28125	0	1	0.532468	0.842105
LED
∆onset	-45 ms	1.38596	0.6875	1.02252	0.346939	0.987179	1.30769	1.12987	0.307692	0.705882	0.391892	0	0.670455	0.470588	2.21739	1.66667	2.02381	0.472222	0.0512821	0	0.9375	1.25	0	0.61039	0.289474
	-30 ms	1.49123	1	0.90991	1.20408	1.10256	0.666667	0.668831	0.153846	0.601307	0.405405	0	1.01136	0.215686	1.94203	1.57971	0.5	0	0.538462	0	0.65625	0	0	1.29221	0.384211
	-15 ms	1.24561	0.427083	0.63964	0.367347	0.923077	0.692308	0.805195	0.769231	0.862745	0.662162	0	0.522727	0.666667	2.43478	1.44928	0.547619	0	1	0	0.59375	0.1875	0.45	0.597403	0.378947
	0 ms	0.192982	0.46875	0.644144	0	0.884615	1.51282	0.909091	0.923077	0.973856	0.837838	0.111111	1.23864	0.235294	1.85507	1.27536	0.785714	0	1.07692	0	2.40625	0	1.8	0.188312	0.321053
	15 ms	0.438596	0.489583	0.576577	0	0.230769	0.410256	0.714286	0.461538	0.398693	0.837838	2.27778	0.647727	0.980392	1.07246	0	0.761905	0	0.717949	0.0363636	0.1875	0	0	0.227273	1.02632
	30 ms	0.473684	0.8125	0.594595	0	0.551282	0	0.779221	1.53846	0.934641	0.540541	1.44444	0.306818	0.352941	0.550725	0.231884	0.619048	0	0.384615	0	0.4375	0	0	0.688312	0.936842
	45 ms	0.666667	0.739583	0.454955	0	0.25641	0	0.675325	0	0.54902	0	2.44444	0.704545	0.117647	0.26087	0	0.904762	0	0.0769231	0.563636	0.21875	0	0.15	0.597403	1.16316
Supplementary Figure 2d
Coincidence Preference Index - SOM cell inactivation, A1 (all units)
Control	0.024	0.172519	0.0684039	0.16129	-0.0503597	0.544554	0.086324	0.0666667	-0.0346598	-1	-0.225806	0.116608	0.137441	-0.553073	-1	-0.22963	0.217391	0.368421	-1	0.803922	0.391304	-1	-0.0700855	-0.373427
LED	-0.650794	-0.18552	-0.0272109	-1	0.115152	0.547541	0.101278	0.116279	0.164062	0.156177	-0.786667	0.331298	-0.403727	0.105832	0.220104	0.128205	NaN	0.239852	-1	0.673913	-1	0.882353	-0.576642	-0.35958
Supplementary Figure 2e
Normalized magnitude - PV cell inactivation, A1 (all units)
Control
∆onset	-45 ms	1	0.692308	0.6	0.5	0	0.6875	0.181818	0	0	0	0	0	0.166667	0	0	0.305882	0	0.482759	0.74	0.714286	1	0.0769231	0.810185	0.575758	0
	-30 ms	0.25	1	1	0.8	0	1	1	0.0322581	0	0	0	1	0.333333	0	0	0	0	0.862069	0.88	0.714286	0.714286	0.769231	0.685185	0.80303	0
	-15 ms	0	0.5	0.5	0.6	0	0	0	0.0967742	0	0.646154	0	0	0.5	0	0	0.0352941	0	1	0.26	0	0.557143	1	1	1	1
	0 ms	0	0.0384615	0.7	1	0	0	0.363636	1	0	1	1	0	0.208333	1	0	0.482353	0	0.568966	0.62	0.428571	0.385714	0.769231	0.444444	0	0
	15 ms	0	0	0	0	0	0	0.113636	0.645161	0	0.215385	0	0	0.333333	0.0238095	0	0.317647	0	0.706897	0.4	0.285714	0.714286	0.192308	0.384259	0	0
	30 ms	0	0.0384615	0.5	0.2	1	0	0	0	1	0	0	0	1	0	1	1	0	0.137931	0.66	0.571429	0.642857	0.346154	0.319444	0.0909091	0
	45 ms	0	0	0	0.2	0.0344828	0	0.0227273	0.354839	0.6	0.123077	0	0	0.875	0.309524	0	0.964706	1	0.62069	1	1	0.771429	0.230769	0.37037	0	0
LED
∆onset	-45 ms	2	0	1.4	0.4	0.172414	0.9375	0	0.0645161	0	0	0	0	0.166667	0	0	0.141176	0	0.482759	0.18	0.214286	0.0571429	0.846154	0.643519	0.484848	0.708333
	-30 ms	0	0.423077	1	0.15	0	0.5625	0	0.483871	0	0	0	0	0.166667	0	0	0.2	0	0.431034	0.2	0.571429	0.585714	0.423077	0.611111	1.12121	0
	-15 ms	2.5	0.307692	0.6	0.65	0	0.3125	0.0227273	0	0	0.138462	0	2.8	0.208333	0	0	0.376471	0	0.62069	0.66	0.285714	0.314286	0.346154	0.62963	0.787879	0
	0 ms	0	0	2	1.35	0.896552	0	0	0.0967742	0.2	0.738462	2.58333	0	0.0833333	0	0	0.811765	0	0.586207	0.36	0.285714	0.485714	1.53846	0.384259	0	0
	15 ms	0	0.423077	0	0.2	0	0	0	0.0322581	0.65	0	0.0833333	0	0.5	0	0	0.388235	0.178571	0.551724	0.26	0.571429	0.6	0.961538	0.319444	0	0
	30 ms	0.5	0	0	0.25	0	0	0	0.225806	0.8	0	0	0	0	0	0	0.847059	0	0.706897	0.44	0.714286	1.18571	0	0.236111	0	0
	45 ms	0	0	0	0	0	0	0.0227273	0.0967742	0.65	0.0615385	0	0	0	0	0	0.458824	0	0.431034	0.5	0.714286	1.01429	0.230769	0.393519	0	0
Supplementary Figure 2f
Coincidence Preference Index - PV cell inactivation, A1 (all units)
Control	-1	-0.818182	0.166667	0.428571	-1	-1	0.132743	0.675676	-1	0.64557	1	-1	-0.444444	0.988166	-1	0.175627	NaN	-0.0865052	0.0598291	0.0434783	-0.260274	0.142857	-0.146667	-1	-1
LED	-1	-1	0.666667	0.62406	1	-1	-1	-0.314286	-0.288889	0.910448	0.984	-1	-0.448276	NaN	NaN	0.283721	-1	0.00740741	-0.04	-0.304348	-0.160494	0.560976	-0.0777778	-1	NaN
[truncated: 9 more columns]

[truncated: 7 more sheets: Supplementary Figure 4, Supplementary Figure 5, Supplementary Figure 6, Supplementary Figure 7, Supplementary Figure 8, Supplementary Figure 9, Supplementary Figure 10]
